# Supplementary material for: 4-Methyl-N-{2-[(E)-3-oxo-3-phenyl­prop-1-en-1-yl]phen­yl}benzene­sulfonamide
Source: Acta Crystallogr Sect E Struct Rep Online. 2014 Jul 5;70(Pt 8):o851. doi: 10.1107/S1600536814015311 (PMC4158538; doi:10.1107/S1600536814015311)
Supplement: Supplementary file 1 [file e-70-0o851-sup1.cif]

##############################################################################
#                                                                            #
# This CIF contains the data in a paper accepted for publication in          #
# Acta Crystallographica Section E. It conforms to the requirements of       #
# Notes for Authors for Acta Crystallographica Section E, and has been       #
# peer reviewed under the auspices of the IUCr Commission on Journals.       #
#                                                                            #
# Full details of the Crystallographic Information File format               #
# are given in the paper "The Crystallographic Information File (CIF):       #
# a New Standard Archive File for Crystallography" by S. R. Hall, F. H.      #
# Allen and I. D. Brown [Acta Cryst. (1991), A47, 655-685].                  #
#                                                                            #
# The current version of the core CIF dictionary is obtainable from          #
# ftp://ftp.iucr.org/pub/cif_core.dic.                                       #
#                                                                            #
# Software is freely available for graphical display of the structure(s)     #
# in this CIF. For information consult the CIF software page                 #
# http://www.iucr.org/resources/cif/software.                                #
#                                                                            #
# This file may be used for bona fide research purposes within the           #
# scientific community so long as proper attribution is given to the journal # 
# article from which it was obtained.                                        #
#                                                                            #
##############################################################################
data_I
_database_code_depnum_ccdc_archive 'CCDC 1010977'
_audit_creation_method     SHELXTL
_chemical_name_systematic
;\
4-Methyl-<i>N</i>-{2-[(<i>E</i>)-3-oxo-3-phenylprop-1-en-1-\
yl]phenyl}benzenesulfonamide
;
_chemical_name_common     ?
_chemical_formula_moiety     'C22 H19 N O3 S'
_chemical_formula_sum     'C22 H19 N O3 S'
_chemical_formula_iupac     'C22 H19 N O3 S'
_chemical_formula_weight     377.44
_chemical_melting_point     ?
_symmetry_cell_setting     monoclinic
_symmetry_space_group_name_H-M     'P 21/n'
_symmetry_space_group_name_Hall     '-P 2yn'
loop_
    _symmetry_equiv_pos_as_xyz
    'x, y, z'
    '-x+1/2, y+1/2, -z+1/2'
    '-x, -y, -z'
    'x-1/2, -y-1/2, z-1/2'
_cell_length_a     8.9356(7)
_cell_length_b     10.8873(8)
_cell_length_c     19.3122(14)
_cell_angle_alpha     90.00
_cell_angle_beta     99.472(2)
_cell_angle_gamma     90.00
_cell_volume     1853.2(2)
_cell_formula_units_Z     4
_cell_measurement_reflns_used     2689
_cell_measurement_theta_min     2.38
_cell_measurement_theta_max     26.11
_cell_measurement_temperature     200(2)
_exptl_crystal_description     rod
_exptl_crystal_colour     colorless
_exptl_crystal_size_max     0.19
_exptl_crystal_size_mid     0.12
_exptl_crystal_size_min     0.06
_exptl_crystal_density_diffrn     1.353
_exptl_crystal_density_meas     ?
_exptl_crystal_density_method     'not measured'
_exptl_crystal_F_000     792
_exptl_absorpt_coefficient_mu     0.197
_exptl_absorpt_correction_type     multi-scan
_exptl_absorpt_process_details     '(SADABS; Bruker, 2001)'
_exptl_absorpt_correction_T_min     0.964
_exptl_absorpt_correction_T_max     0.988
_exptl_special_details     ?
_diffrn_ambient_temperature     200(2)
_diffrn_radiation_type     MoK\a
_diffrn_radiation_wavelength     0.71073
_diffrn_radiation_source     'fine-focus sealed tube'
_diffrn_radiation_monochromator     graphite
_diffrn_measurement_device_type     'Bruker SMART 1000 CCD area-detector'
_diffrn_measurement_method     'phi and omega scans'
_diffrn_detector_area_resol_mean     ?
_diffrn_reflns_number     13392
_diffrn_reflns_av_R_equivalents     0.0662
_diffrn_reflns_av_sigmaI/netI     0.0890
_diffrn_reflns_theta_min     2.14
_diffrn_reflns_theta_max     28.27
_diffrn_reflns_theta_full     28.27
_diffrn_measured_fraction_theta_max     0.998
_diffrn_measured_fraction_theta_full     0.998
_diffrn_reflns_limit_h_min     -11
_diffrn_reflns_limit_h_max     11
_diffrn_reflns_limit_k_min     -14
_diffrn_reflns_limit_k_max     13
_diffrn_reflns_limit_l_min     -25
_diffrn_reflns_limit_l_max     24
_diffrn_standards_number     ?
_diffrn_standards_interval_count     ?
_diffrn_standards_interval_time     ?
_diffrn_standards_decay_%     ?
_refine_special_details
;
Refinement of <i>F</i>^2^ against ALL reflections. The weighted <i>R</i>-factor
<i>wR</i> and goodness of fit <i>S</i> are based on <i>F</i>^2^, conventional
<i>R</i>-factors <i>R</i> are based on <i>F</i>, with <i>F</i> set to zero for
negative <i>F</i>^2^. The threshold expression of <i>F</i>^2^ >
\s(<i>F</i>^2^) is used only for calculating <i>R</i>-factors(gt) <i>etc</i>.
and is not relevant to the choice of reflections for refinement.
<i>R</i>-factors based on <i>F</i>^2^ are statistically about twice as large
as those based on <i>F</i>, and <i>R</i>- factors based on ALL data will be
even larger.
;
_reflns_number_total     4589
_reflns_number_gt     2366
_reflns_threshold_expression     I>2sigma(I)
_refine_ls_structure_factor_coef     Fsqd
_refine_ls_matrix_type     full
_refine_ls_R_factor_all     0.1328
_refine_ls_R_factor_gt     0.0566
_refine_ls_wR_factor_gt     0.1167
_refine_ls_wR_factor_ref     0.1542
_refine_ls_goodness_of_fit_ref     1.008
_refine_ls_restrained_S_all     1.008
_refine_ls_number_reflns     4589
_refine_ls_number_parameters     245
_refine_ls_number_restraints     0
_refine_ls_hydrogen_treatment     constr
_refine_ls_weighting_scheme     calc
_refine_ls_weighting_details
         'calc w=1/[\s^2^(Fo^2^)+(0.0583P)^2^+0.0000P] where P=(Fo^2^+2Fc^2^)/3'
_atom_sites_solution_hydrogens     geom
_atom_sites_solution_primary     direct
_atom_sites_solution_secondary     difmap
_refine_ls_shift/su_max     0.000
_refine_ls_shift/su_mean     0.000
_refine_diff_density_max     0.455
_refine_diff_density_min     -0.428
_refine_ls_extinction_method     none
_refine_ls_extinction_coef     ?
loop_
    _atom_type_symbol
    _atom_type_description
    _atom_type_scat_dispersion_real
    _atom_type_scat_dispersion_imag
    _atom_type_scat_source
    'C' 'C' 0.0033 0.0016
                         'International Tables Vol C Tables 4.2.6.8 and 6.1.1.4'
    'H' 'H' 0.0000 0.0000
                         'International Tables Vol C Tables 4.2.6.8 and 6.1.1.4'
    'N' 'N' 0.0061 0.0033
                         'International Tables Vol C Tables 4.2.6.8 and 6.1.1.4'
    'O' 'O' 0.0106 0.0060
                         'International Tables Vol C Tables 4.2.6.8 and 6.1.1.4'
    'S' 'S' 0.1246 0.1234
                         'International Tables Vol C Tables 4.2.6.8 and 6.1.1.4'
_computing_data_collection     'SMART (Bruker, 2007)'
_computing_cell_refinement     'SAINT (Bruker, 2007)'
_computing_data_reduction     'SAINT (Bruker, 2007)'
_computing_structure_solution     'SHELXTL (Sheldrick, 2008)'
_computing_structure_refinement     'SHELXTL (Sheldrick, 2008)'
_computing_molecular_graphics     'ORTEP-3 for Windows (Farrugia, 2012)'
_computing_publication_material
                         'SHELXTL (Sheldrick, 2008) and publCIF (Westrip, 2010)'
loop_
    _atom_site_type_symbol
    _atom_site_label
    _atom_site_fract_x
    _atom_site_fract_y
    _atom_site_fract_z
    _atom_site_U_iso_or_equiv
    _atom_site_adp_type
    _atom_site_calc_flag
    _atom_site_refinement_flags
    _atom_site_occupancy
    _atom_site_symmetry_multiplicity
    _atom_site_disorder_assembly
    _atom_site_disorder_group
    C C1 1.1405(3) 0.4390(2) 0.37034(13) 0.0321(6) Uani d . 1 1 . .
    C C2 1.1969(3) 0.5180(3) 0.32288(13) 0.0340(6) Uani d . 1 1 . .
    C C3 1.2509(3) 0.6334(3) 0.34430(14) 0.0407(7) Uani d . 1 1 . .
    H H3 1.2877 0.6861 0.3117 0.049 Uiso calc R 1 1 . .
    C C4 1.2520(3) 0.6731(3) 0.41228(15) 0.0459(8) Uani d . 1 1 . .
    H H4 1.2912 0.7518 0.4267 0.055 Uiso calc R 1 1 . .
    C C5 1.1952(3) 0.5965(3) 0.45938(15) 0.0439(8) Uani d . 1 1 . .
    H H5 1.1947 0.6233 0.5062 0.053 Uiso calc R 1 1 . .
    C C6 1.1398(3) 0.4822(3) 0.43849(13) 0.0372(7) Uani d . 1 1 . .
    H H6 1.1001 0.4314 0.4711 0.045 Uiso calc R 1 1 . .
    C C7 1.0964(3) 0.3133(2) 0.35017(13) 0.0336(6) Uani d . 1 1 . .
    H H7 1.1236 0.2853 0.3073 0.040 Uiso calc R 1 1 . .
    C C8 1.0229(3) 0.2331(2) 0.38424(13) 0.0335(6) Uani d . 1 1 . .
    H H8 0.9856 0.2581 0.4253 0.040 Uiso calc R 1 1 . .
    C C9 0.9987(3) 0.1067(2) 0.35913(14) 0.0326(6) Uani d . 1 1 . .
    O O1 1.0479(2) 0.07285(18) 0.30617(10) 0.0461(5) Uani d . 1 1 . .
    C C10 0.9149(3) 0.0178(2) 0.39676(13) 0.0300(6) Uani d . 1 1 . .
    C C11 0.8184(3) 0.0538(3) 0.44267(13) 0.0355(7) Uani d . 1 1 . .
    H H11 0.8081 0.1386 0.4526 0.043 Uiso calc R 1 1 . .
    C C12 0.7373(3) -0.0321(3) 0.47403(14) 0.0426(7) Uani d . 1 1 . .
    H H12 0.6711 -0.0066 0.5050 0.051 Uiso calc R 1 1 . .
    C C13 0.7536(4) -0.1553(3) 0.45992(14) 0.0470(8) Uani d . 1 1 . .
    H H13 0.6968 -0.2146 0.4807 0.056 Uiso calc R 1 1 . .
    C C14 0.8511(4) -0.1927(3) 0.41609(15) 0.0493(8) Uani d . 1 1 . .
    H H14 0.8632 -0.2778 0.4076 0.059 Uiso calc R 1 1 . .
    C C15 0.9315(3) -0.1073(3) 0.38437(14) 0.0400(7) Uani d . 1 1 . .
    H H15 0.9986 -0.1337 0.3540 0.048 Uiso calc R 1 1 . .
    N N1 1.2050(2) 0.4787(2) 0.25294(10) 0.0350(6) Uani d . 1 1 . .
    H H1 1.2927 0.4543 0.2427 0.042 Uiso calc R 1 1 . .
    S S1 1.05508(8) 0.47777(7) 0.19146(4) 0.0388(2) Uani d . 1 1 . .
    O O2 1.1089(2) 0.43544(17) 0.13014(9) 0.0465(5) Uani d . 1 1 . .
    O O3 0.9384(2) 0.41316(19) 0.21857(10) 0.0520(6) Uani d . 1 1 . .
    C C16 0.9960(3) 0.6311(3) 0.17777(13) 0.0359(7) Uani d . 1 1 . .
    C C17 0.8957(3) 0.6821(3) 0.21770(14) 0.0464(8) Uani d . 1 1 . .
    H H17 0.8601 0.6346 0.2529 0.056 Uiso calc R 1 1 . .
    C C18 0.8480(3) 0.8018(3) 0.20592(16) 0.0533(9) Uani d . 1 1 . .
    H H18 0.7802 0.8365 0.2336 0.064 Uiso calc R 1 1 . .
    C C19 0.8975(3) 0.8729(3) 0.15412(16) 0.0455(8) Uani d . 1 1 . .
    C C20 0.9965(3) 0.8202(3) 0.11462(15) 0.0423(7) Uani d . 1 1 . .
    H H20 1.0310 0.8672 0.0789 0.051 Uiso calc R 1 1 . .
    C C21 1.0464(3) 0.7003(3) 0.12619(14) 0.0360(7) Uani d . 1 1 . .
    H H21 1.1150 0.6658 0.0988 0.043 Uiso calc R 1 1 . .
    C C22 0.8426(4) 1.0035(3) 0.14254(18) 0.0638(10) Uani d . 1 1 . .
    H H22A 0.8766 1.0368 0.1006 0.096 Uiso calc R 1 1 . .
    H H22B 0.8840 1.0535 0.1834 0.096 Uiso calc R 1 1 . .
    H H22C 0.7315 1.0051 0.1361 0.096 Uiso calc R 1 1 . .
loop_
    _atom_site_aniso_label
    _atom_site_aniso_U_11
    _atom_site_aniso_U_22
    _atom_site_aniso_U_33
    _atom_site_aniso_U_12
    _atom_site_aniso_U_13
    _atom_site_aniso_U_23
    C1 0.0322(15) 0.0345(16) 0.0305(14) 0.0012(12) 0.0077(12) 0.0040(12)
    C2 0.0333(16) 0.0384(17) 0.0312(14) 0.0015(13) 0.0079(12) 0.0065(13)
    C3 0.0464(18) 0.0390(18) 0.0379(16) -0.0060(14) 0.0108(14) 0.0105(14)
    C4 0.054(2) 0.0364(18) 0.0481(18) -0.0060(15) 0.0094(15) 0.0004(15)
    C5 0.054(2) 0.0407(18) 0.0376(16) -0.0011(15) 0.0102(14) -0.0026(14)
    C6 0.0447(18) 0.0358(16) 0.0336(15) -0.0023(14) 0.0144(13) 0.0054(13)
    C7 0.0361(16) 0.0382(17) 0.0275(14) 0.0048(13) 0.0078(12) 0.0029(12)
    C8 0.0359(16) 0.0367(16) 0.0296(14) 0.0006(12) 0.0103(12) 0.0025(12)
    C9 0.0310(15) 0.0357(16) 0.0321(14) 0.0045(12) 0.0081(12) -0.0012(13)
    O1 0.0521(13) 0.0464(13) 0.0453(12) 0.0009(10) 0.0245(10) -0.0084(10)
    C10 0.0316(15) 0.0308(15) 0.0268(13) -0.0004(12) 0.0024(11) 0.0014(12)
    C11 0.0415(17) 0.0350(17) 0.0310(14) -0.0024(13) 0.0085(13) 0.0031(12)
    C12 0.0448(18) 0.050(2) 0.0348(15) -0.0050(15) 0.0106(13) 0.0025(15)
    C13 0.061(2) 0.044(2) 0.0353(16) -0.0149(16) 0.0037(15) 0.0074(15)
    C14 0.069(2) 0.0337(18) 0.0433(18) -0.0035(16) 0.0036(16) 0.0000(14)
    C15 0.0487(19) 0.0356(17) 0.0356(15) 0.0025(14) 0.0065(14) -0.0013(13)
    N1 0.0308(13) 0.0458(14) 0.0300(11) 0.0047(11) 0.0092(10) 0.0054(11)
    S1 0.0408(4) 0.0434(5) 0.0324(4) -0.0028(3) 0.0070(3) 0.0039(3)
    O2 0.0667(15) 0.0398(12) 0.0338(10) 0.0078(10) 0.0112(10) -0.0038(9)
    O3 0.0428(13) 0.0633(15) 0.0489(12) -0.0159(11) 0.0043(10) 0.0154(11)
    C16 0.0346(16) 0.0450(18) 0.0279(14) -0.0004(13) 0.0047(12) -0.0019(13)
    C17 0.0419(18) 0.069(2) 0.0302(15) 0.0050(16) 0.0111(13) -0.0014(15)
    C18 0.0402(19) 0.072(3) 0.0471(19) 0.0184(17) 0.0051(15) -0.0167(18)
    C19 0.0378(18) 0.050(2) 0.0449(18) 0.0093(15) -0.0058(14) -0.0130(16)
    C20 0.0419(18) 0.0417(18) 0.0423(17) 0.0013(14) 0.0039(14) 0.0037(14)
    C21 0.0328(16) 0.0405(17) 0.0355(15) 0.0025(13) 0.0078(12) -0.0018(13)
    C22 0.062(2) 0.056(2) 0.068(2) 0.0236(18) -0.0084(18) -0.0161(19)
_geom_special_details
;
All e.s.d.'s (except the e.s.d. in the dihedral angle between two l.s. planes)
are estimated using the full covariance matrix. The cell e.s.d.'s are taken
into account individually in the estimation of e.s.d.'s in distances, angles
and torsion angles; correlations between e.s.d.'s in cell parameters are only
used when they are defined by crystal symmetry. An approximate (isotropic)
treatment of cell e.s.d.'s is used for estimating e.s.d.'s involving l.s.
planes.
;
loop_
    _geom_bond_atom_site_label_1
    _geom_bond_atom_site_label_2
    _geom_bond_site_symmetry_2
    _geom_bond_distance
    _geom_bond_publ_flag
    C1 C6 . 1.399(3) ?
    C1 C2 . 1.409(3) ?
    C1 C7 . 1.459(4) ?
    C2 C3 . 1.384(4) ?
    C2 N1 . 1.430(3) ?
    C3 C4 . 1.380(4) ?
    C3 H3 . 0.9500 ?
    C4 C5 . 1.390(4) ?
    C4 H4 . 0.9500 ?
    C5 C6 . 1.375(4) ?
    C5 H5 . 0.9500 ?
    C6 H6 . 0.9500 ?
    C7 C8 . 1.330(3) ?
    C7 H7 . 0.9500 ?
    C8 C9 . 1.463(4) ?
    C8 H8 . 0.9500 ?
    C9 O1 . 1.234(3) ?
    C9 C10 . 1.484(4) ?
    C10 C11 . 1.391(4) ?
    C10 C15 . 1.395(4) ?
    C11 C12 . 1.383(4) ?
    C11 H11 . 0.9500 ?
    C12 C13 . 1.381(4) ?
    C12 H12 . 0.9500 ?
    C13 C14 . 1.373(4) ?
    C13 H13 . 0.9500 ?
    C14 C15 . 1.379(4) ?
    C14 H14 . 0.9500 ?
    C15 H15 . 0.9500 ?
    N1 S1 . 1.638(2) ?
    N1 H1 . 0.8800 ?
    S1 O2 . 1.4259(19) ?
    S1 O3 . 1.427(2) ?
    S1 C16 . 1.757(3) ?
    C16 C21 . 1.382(4) ?
    C16 C17 . 1.391(4) ?
    C17 C18 . 1.379(4) ?
    C17 H17 . 0.9500 ?
    C18 C19 . 1.393(4) ?
    C18 H18 . 0.9500 ?
    C19 C20 . 1.384(4) ?
    C19 C22 . 1.509(4) ?
    C20 C21 . 1.386(4) ?
    C20 H20 . 0.9500 ?
    C21 H21 . 0.9500 ?
    C22 H22A . 0.9800 ?
    C22 H22B . 0.9800 ?
    C22 H22C . 0.9800 ?
loop_
    _geom_angle_atom_site_label_1
    _geom_angle_atom_site_label_2
    _geom_angle_atom_site_label_3
    _geom_angle_site_symmetry_1
    _geom_angle_site_symmetry_3
    _geom_angle
    _geom_angle_publ_flag
    C6 C1 C2 . . 117.7(2) ?
    C6 C1 C7 . . 121.6(2) ?
    C2 C1 C7 . . 120.6(2) ?
    C3 C2 C1 . . 120.3(2) ?
    C3 C2 N1 . . 119.0(2) ?
    C1 C2 N1 . . 120.7(2) ?
    C4 C3 C2 . . 121.1(3) ?
    C4 C3 H3 . . 119.5 ?
    C2 C3 H3 . . 119.5 ?
    C3 C4 C5 . . 119.2(3) ?
    C3 C4 H4 . . 120.4 ?
    C5 C4 H4 . . 120.4 ?
    C6 C5 C4 . . 120.2(3) ?
    C6 C5 H5 . . 119.9 ?
    C4 C5 H5 . . 119.9 ?
    C5 C6 C1 . . 121.5(3) ?
    C5 C6 H6 . . 119.2 ?
    C1 C6 H6 . . 119.2 ?
    C8 C7 C1 . . 128.1(2) ?
    C8 C7 H7 . . 115.9 ?
    C1 C7 H7 . . 115.9 ?
    C7 C8 C9 . . 120.8(2) ?
    C7 C8 H8 . . 119.6 ?
    C9 C8 H8 . . 119.6 ?
    O1 C9 C8 . . 120.1(2) ?
    O1 C9 C10 . . 119.2(2) ?
    C8 C9 C10 . . 120.6(2) ?
    C11 C10 C15 . . 118.6(2) ?
    C11 C10 C9 . . 123.0(2) ?
    C15 C10 C9 . . 118.4(2) ?
    C12 C11 C10 . . 120.9(3) ?
    C12 C11 H11 . . 119.6 ?
    C10 C11 H11 . . 119.6 ?
    C13 C12 C11 . . 119.4(3) ?
    C13 C12 H12 . . 120.3 ?
    C11 C12 H12 . . 120.3 ?
    C14 C13 C12 . . 120.5(3) ?
    C14 C13 H13 . . 119.8 ?
    C12 C13 H13 . . 119.8 ?
    C13 C14 C15 . . 120.3(3) ?
    C13 C14 H14 . . 119.9 ?
    C15 C14 H14 . . 119.9 ?
    C14 C15 C10 . . 120.3(3) ?
    C14 C15 H15 . . 119.9 ?
    C10 C15 H15 . . 119.9 ?
    C2 N1 S1 . . 121.59(18) ?
    C2 N1 H1 . . 119.2 ?
    S1 N1 H1 . . 119.2 ?
    O2 S1 O3 . . 120.81(13) ?
    O2 S1 N1 . . 104.87(12) ?
    O3 S1 N1 . . 107.27(12) ?
    O2 S1 C16 . . 108.42(12) ?
    O3 S1 C16 . . 107.69(13) ?
    N1 S1 C16 . . 107.05(12) ?
    C21 C16 C17 . . 119.9(3) ?
    C21 C16 S1 . . 120.1(2) ?
    C17 C16 S1 . . 120.1(2) ?
    C18 C17 C16 . . 119.7(3) ?
    C18 C17 H17 . . 120.1 ?
    C16 C17 H17 . . 120.1 ?
    C17 C18 C19 . . 121.2(3) ?
    C17 C18 H18 . . 119.4 ?
    C19 C18 H18 . . 119.4 ?
    C20 C19 C18 . . 118.2(3) ?
    C20 C19 C22 . . 122.0(3) ?
    C18 C19 C22 . . 119.7(3) ?
    C19 C20 C21 . . 121.3(3) ?
    C19 C20 H20 . . 119.4 ?
    C21 C20 H20 . . 119.4 ?
    C16 C21 C20 . . 119.7(3) ?
    C16 C21 H21 . . 120.1 ?
    C20 C21 H21 . . 120.1 ?
    C19 C22 H22A . . 109.5 ?
    C19 C22 H22B . . 109.5 ?
    H22A C22 H22B . . 109.5 ?
    C19 C22 H22C . . 109.5 ?
    H22A C22 H22C . . 109.5 ?
    H22B C22 H22C . . 109.5 ?
loop_
    _geom_torsion_atom_site_label_1
    _geom_torsion_atom_site_label_2
    _geom_torsion_atom_site_label_3
    _geom_torsion_atom_site_label_4
    _geom_torsion_site_symmetry_1
    _geom_torsion_site_symmetry_2
    _geom_torsion_site_symmetry_3
    _geom_torsion_site_symmetry_4
    _geom_torsion
    _geom_torsion_publ_flag
    C6 C1 C2 C3 . . . . 0.8(4) ?
    C7 C1 C2 C3 . . . . -174.3(3) ?
    C6 C1 C2 N1 . . . . 178.2(2) ?
    C7 C1 C2 N1 . . . . 3.1(4) ?
    C1 C2 C3 C4 . . . . 0.6(4) ?
    N1 C2 C3 C4 . . . . -176.9(3) ?
    C2 C3 C4 C5 . . . . -1.2(4) ?
    C3 C4 C5 C6 . . . . 0.5(5) ?
    C4 C5 C6 C1 . . . . 0.8(5) ?
    C2 C1 C6 C5 . . . . -1.5(4) ?
    C7 C1 C6 C5 . . . . 173.6(3) ?
    C6 C1 C7 C8 . . . . 15.1(4) ?
    C2 C1 C7 C8 . . . . -170.0(3) ?
    C1 C7 C8 C9 . . . . -174.9(2) ?
    C7 C8 C9 O1 . . . . 0.7(4) ?
    C7 C8 C9 C10 . . . . -179.2(2) ?
    O1 C9 C10 C11 . . . . -160.3(2) ?
    C8 C9 C10 C11 . . . . 19.6(4) ?
    O1 C9 C10 C15 . . . . 18.4(4) ?
    C8 C9 C10 C15 . . . . -161.7(2) ?
    C15 C10 C11 C12 . . . . -1.7(4) ?
    C9 C10 C11 C12 . . . . 177.0(2) ?
    C10 C11 C12 C13 . . . . 0.5(4) ?
    C11 C12 C13 C14 . . . . 1.1(4) ?
    C12 C13 C14 C15 . . . . -1.5(4) ?
    C13 C14 C15 C10 . . . . 0.2(4) ?
    C11 C10 C15 C14 . . . . 1.3(4) ?
    C9 C10 C15 C14 . . . . -177.4(3) ?
    C3 C2 N1 S1 . . . . -103.3(3) ?
    C1 C2 N1 S1 . . . . 79.2(3) ?
    C2 N1 S1 O2 . . . . 179.0(2) ?
    C2 N1 S1 O3 . . . . -51.4(2) ?
    C2 N1 S1 C16 . . . . 64.0(2) ?
    O2 S1 C16 C21 . . . . -19.3(3) ?
    O3 S1 C16 C21 . . . . -151.6(2) ?
    N1 S1 C16 C21 . . . . 93.3(2) ?
    O2 S1 C16 C17 . . . . 159.2(2) ?
    O3 S1 C16 C17 . . . . 26.9(3) ?
    N1 S1 C16 C17 . . . . -88.2(2) ?
    C21 C16 C17 C18 . . . . -0.5(4) ?
    S1 C16 C17 C18 . . . . -179.0(2) ?
    C16 C17 C18 C19 . . . . 0.6(5) ?
    C17 C18 C19 C20 . . . . -0.2(4) ?
    C17 C18 C19 C22 . . . . 179.8(3) ?
    C18 C19 C20 C21 . . . . -0.3(4) ?
    C22 C19 C20 C21 . . . . 179.7(3) ?
    C17 C16 C21 C20 . . . . 0.0(4) ?
    S1 C16 C21 C20 . . . . 178.5(2) ?
    C19 C20 C21 C16 . . . . 0.4(4) ?
loop_
    _geom_hbond_atom_site_label_D
    _geom_hbond_atom_site_label_H
    _geom_hbond_atom_site_label_A
    _geom_hbond_site_symmetry_A
    _geom_hbond_distance_DH
    _geom_hbond_distance_HA
    _geom_hbond_distance_DA
    _geom_hbond_angle_DHA
    N1 H1 O1 2_755 0.88 2.24 2.839(3) 125
    C4 H4 O2 2_755 0.95 2.51 3.272(4) 137
    C18 H18 O3 2_655 0.95 2.44 3.373(3) 167
    C22 H22B O1 1_565 0.98 2.58 3.466(4) 150
_iucr_refine_instructions_details
;
;
data_global
_journal_date_recd_electronic     2014-06-12
_journal_date_accepted     2014-06-30
_journal_name_full     'Acta Crystallographica, Section E'
_journal_year     2014
_journal_volume     70
_journal_issue      8
_journal_page_first     o851
_journal_page_last     o851
_journal_paper_category     QO
_journal_paper_doi     10.1107/S1600536814015311
_journal_coeditor_code     XU5798
_publ_contact_author_name     'Professor S.-G. Kim'
_publ_contact_author_address
;
Department of Chemistry
Kyonggi University
154-42, Gwanggyosan-ro, Yeongtong-gu
Suwon 443-760,
Republic of Korea
;
_publ_contact_author_email     sgkim123@kyonggi.ac.kr
_publ_contact_author_fax     '82 31 249 9639'
_publ_contact_author_phone     '82 31 249 9631'
_publ_section_title
;\
4-Methyl-<i>N</i>-{2-[(<i>E</i>)-3-oxo-3-phenylprop-1-en-1-yl]phenyl}\
benzenesulfonamide
;
loop_
    _publ_author_name
    _publ_author_address
    "Sung-Gon Kim"
;
Department of Chemistry, Kyonggi University, 154-42, Gwanggyosan-ro,
Yeongtong-gu,
Suwon 443-760, Republic of Korea
;
