# Supplementary material for: 4-Methyl-N-{2-[(E)-3-oxo-3-phenyl­prop-1-en-1-yl]phen­yl}benzene­sulfonamide
Source: Acta Crystallogr Sect E Struct Rep Online. 2014 Jul 5;70(Pt 8):o851. doi: 10.1107/S1600536814015311 (PMC4158538; doi:10.1107/S1600536814015311)
Supplement: Supplementary file 2 [file e-70-0o851-Isup2.hkl]

# 
# h,k,l, Fc-squared, Fo-squared, sigma(Fo-squared) and status flag 
# 
data_I
_shelx_title ' KguPh2-a in P2(1)/n' 
_shelx_refln_list_code          4 
_shelx_F_calc_maximum      225.04 
_exptl_crystal_F_000       792.00 
_reflns_d_resolution_high  0.7502 
 
loop_ 
 _symmetry_equiv_pos_as_xyz 
 'x, y, z' 
 '-x+1/2, y+1/2, -z+1/2' 
 '-x, -y, -z' 
 'x-1/2, -y-1/2, z-1/2' 
 
_cell_length_a     8.9356 
_cell_length_b    10.8873 
_cell_length_c    19.3122 
_cell_angle_alpha  90.000 
_cell_angle_beta   99.472 
_cell_angle_gamma  90.000 
 
_shelx_F_squared_multiplier     1.000 
 
loop_ 
 _refln_index_h 
 _refln_index_k 
 _refln_index_l 
 _refln_F_squared_calc 
 _refln_F_squared_meas 
 _refln_F_squared_sigma 
 _refln_observed_status 
   2   0   0     1776.72     1736.97     39.85 o 
   4   0   0      274.12      294.29     26.93 o 
   6   0   0      260.13      269.33     39.52 o 
   8   0   0       22.28       34.42     24.23 o 
  10   0   0       23.09        8.69     29.33 o 
   1   1   0     2667.57     2676.79     25.46 o 
   2   1   0     8443.56     8792.33     63.26 o 
   3   1   0     1018.97     1120.46     31.57 o 
   4   1   0      279.72      265.72     21.18 o 
   5   1   0        2.03        4.99      7.65 o 
   6   1   0      390.67      443.40     29.68 o 
   7   1   0      465.01      452.73     34.28 o 
   8   1   0        0.60       14.24     14.04 o 
   9   1   0       17.81       -1.20     14.58 o 
  10   1   0       22.70       18.13     19.59 o 
  11   1   0      143.69      168.67     41.26 o 
   0   2   0    18552.25    17666.61    180.65 o 
   1   2   0     4783.24     5078.45     42.45 o 
   2   2   0      290.71      320.08     10.06 o 
   3   2   0     1160.38     1149.70     32.74 o 
   4   2   0      311.01      309.86     24.36 o 
   5   2   0     2151.62     2185.98     60.07 o 
   6   2   0      164.90      154.86     21.82 o 
   7   2   0        8.74        7.06      9.86 o 
   8   2   0      785.66      821.12     48.37 o 
   9   2   0       47.03       27.79     16.06 o 
  10   2   0       27.47       55.39     23.45 o 
  11   2   0       36.96        6.59     23.98 o 
   1   3   0     2347.55     2240.02     43.76 o 
   2   3   0      179.07      198.36     10.31 o 
   3   3   0      128.58      131.09     11.19 o 
   4   3   0     1686.76     1579.73     45.23 o 
   5   3   0      568.48      534.30     30.06 o 
   6   3   0       24.49       16.18     10.33 o 
   7   3   0       15.10        6.81     10.92 o 
   8   3   0        2.68        3.89     11.62 o 
   9   3   0       10.49       34.20     15.81 o 
  10   3   0        5.54       18.32     18.34 o 
  11   3   0       91.42       32.73     76.04 o 
   0   4   0      610.60      624.05     35.57 o 
   1   4   0     4066.60     4188.66    104.76 o 
   2   4   0      179.36      214.54     12.12 o 
   3   4   0        1.38        7.77      4.81 o 
   4   4   0      497.85      481.67     26.76 o 
   5   4   0      191.31      181.10     20.47 o 
   6   4   0       34.44       22.51     11.51 o 
   7   4   0       37.47       28.94     12.61 o 
   8   4   0      452.59      414.30     34.78 o 
   9   4   0      190.41      210.40     31.72 o 
  10   4   0       64.16       15.07     25.38 o 
  11   4   0       12.71        6.29     19.32 o 
   1   5   0      974.58      954.60     25.75 o 
   2   5   0      126.34      118.60     11.26 o 
   3   5   0      389.48      419.62     18.16 o 
   4   5   0      375.90      337.46     15.78 o 
   5   5   0       32.61       25.87     10.64 o 
   6   5   0       74.53       61.57     18.04 o 
   7   5   0      535.12      564.55     58.64 o 
   8   5   0      194.49      198.52     28.47 o 
   9   5   0        3.15       -2.59     12.43 o 
  10   5   0       10.50       -0.52     14.05 o 
  11   5   0       13.79      -17.49     18.00 o 
   0   6   0     1659.07     1954.13     76.19 o 
   1   6   0     1530.39     1497.11     35.03 o 
   2   6   0      973.86     1072.74     30.93 o 
   3   6   0     1056.69     1100.24     31.42 o 
   4   6   0       16.11       18.22      6.67 o 
   5   6   0       42.22       44.12     12.67 o 
   6   6   0       85.70       59.43     15.22 o 
   7   6   0      100.18      106.16     20.70 o 
   8   6   0       21.34       36.48     15.35 o 
   9   6   0       72.74       33.54     17.87 o 
  10   6   0        3.46      -18.01     18.01 o 
   1   7   0       28.77       29.67      7.77 o 
   2   7   0      670.86      691.03     27.10 o 
   3   7   0      133.93      146.01     15.71 o 
   4   7   0       12.97       10.60     10.37 o 
   5   7   0      728.11      710.23     39.08 o 
   6   7   0        0.03       -1.05     13.01 o 
   7   7   0        1.41        5.95     12.05 o 
   8   7   0       12.45       11.37     13.88 o 
   9   7   0       16.72       10.83     15.99 o 
  10   7   0        1.21       18.85     15.19 o 
   0   8   0       26.44       18.62      9.32 o 
   1   8   0      227.91      203.53     19.61 o 
   2   8   0        8.34        4.05      7.08 o 
   3   8   0     1968.63     2135.55     50.92 o 
   4   8   0      371.44      394.67     29.28 o 
   5   8   0       99.52      109.86     19.95 o 
   6   8   0        1.39        7.16     14.98 o 
   7   8   0      389.51      394.99     35.36 o 
   8   8   0        8.02        9.08     14.41 o 
   9   8   0       15.58       11.43     14.06 o 
   1   9   0       41.93       37.39      9.16 o 
   2   9   0        1.75        2.65      7.25 o 
   3   9   0        0.97        4.25      9.61 o 
   4   9   0      139.87      178.29     24.35 o 
   5   9   0      300.48      309.06     27.96 o 
   6   9   0      273.70      367.44     43.36 o 
   7   9   0       38.32       27.95     15.52 o 
   8   9   0       38.00        7.10     13.06 o 
   9   9   0       19.70       27.67     19.62 o 
   0  10   0      257.24      258.77     25.97 o 
   1  10   0       11.78       19.90      9.92 o 
   2  10   0      181.19      148.44     17.13 o 
   3  10   0       95.72      109.66     19.18 o 
   4  10   0       17.58       36.36     19.00 o 
   5  10   0      132.97      164.94     33.46 o 
   6  10   0        5.29        5.08     12.28 o 
   7  10   0       76.55       71.23     21.14 o 
   8  10   0       56.34       42.86     20.85 o 
   1  11   0        0.03      -13.01     13.01 o 
   2  11   0       22.43       21.30     15.95 o 
   3  11   0       13.34       19.27     11.82 o 
   4  11   0       15.86       33.09     15.34 o 
   5  11   0        8.12        3.02     14.49 o 
   6  11   0       10.05       26.28     17.69 o 
   7  11   0       51.19       58.36     20.63 o 
   0  12   0        0.02      -16.39     16.39 o 
   1  12   0        3.32        4.80     22.21 o 
   2  12   0        0.60      -10.28     14.88 o 
   3  12   0       92.97      117.89     30.88 o 
   4  12   0        0.92      -21.68     35.32 o 
   5  12   0      135.32       38.16     43.14 o 
   6  12   0        1.19       14.13     19.85 o 
   1  13   0        0.83        8.04     24.38 o 
   2  13   0        0.34       11.42     30.10 o 
   3  13   0       16.46       16.44     19.20 o 
   4  13   0       18.55        8.71     41.57 o 
   5  13   0        1.08        3.15     24.45 o 
   0  14   0       27.15       18.93     30.93 o 
   1  14   0        0.03       -6.32     18.02 o 
   2  14   0        6.01       19.70     22.57 o 
   3  14   0       63.93       65.67     47.51 o 
 -11   0   1        4.39      -14.54     28.03 o 
  -9   0   1       21.44       17.09     23.88 o 
  -7   0   1      174.00      185.41     21.90 o 
  -5   0   1     1238.22     1163.86     70.89 o 
  -3   0   1     1048.41      943.86     63.62 o 
  -1   0   1      432.11      451.13     18.49 o 
   1   0   1     5366.99     5383.24     54.46 o 
   3   0   1     2595.80     2781.02     69.97 o 
   5   0   1     3183.13     3124.25    154.48 o 
   7   0   1      445.72      493.75     61.45 o 
   9   0   1       14.14        8.44     22.48 o 
  11   0   1       66.57       81.68     40.97 o 
 -11   1   1        3.99        4.89     50.53 o 
 -10   1   1       21.93       36.31     21.02 o 
  -9   1   1        6.88       15.26     16.60 o 
  -8   1   1      142.35      134.27     28.73 o 
  -7   1   1       25.16       39.52     16.56 o 
  -6   1   1      131.38      131.37     13.15 o 
  -5   1   1       25.92       22.46     10.86 o 
  -4   1   1      105.04       89.84     13.67 o 
  -3   1   1     2723.50     2661.28     36.07 o 
  -2   1   1    28846.75    27448.30    511.76 o 
  -1   1   1      115.92       89.69      4.44 o 
   0   1   1     2445.34     2499.30     57.08 o 
   1   1   1       66.49       54.65      4.78 o 
   2   1   1     3790.23     3728.97     46.61 o 
   3   1   1      236.13      259.70     12.85 o 
   4   1   1     1176.13     1246.92     39.45 o 
   5   1   1       76.72       60.47     14.20 o 
   6   1   1      646.33      605.03     35.04 o 
   7   1   1      218.66      205.94     27.90 o 
   8   1   1       51.06       60.33     17.95 o 
   9   1   1       60.72       41.77     22.38 o 
  10   1   1        1.50       -5.48     15.16 o 
  11   1   1        0.43       21.87     22.85 o 
 -11   2   1        5.03        4.10     19.08 o 
 -10   2   1        8.62        1.87     17.19 o 
  -9   2   1        0.11      -12.61     12.61 o 
  -8   2   1       97.48      109.22     21.89 o 
  -7   2   1      116.79       77.13     20.14 o 
  -6   2   1      438.88      462.49     35.43 o 
  -5   2   1       38.56       46.31     11.49 o 
  -4   2   1     2525.18     2620.13     70.50 o 
  -3   2   1      999.30      875.40     28.37 o 
  -2   2   1      113.02      107.35      9.12 o 
  -1   2   1     2295.00     2202.80     31.98 o 
   0   2   1      637.61      569.12     14.34 o 
   1   2   1     3666.25     3741.90     36.31 o 
   2   2   1      101.58       89.30      7.46 o 
   3   2   1        6.75        4.43      4.29 o 
   4   2   1     1613.30     1738.73     48.48 o 
   5   2   1      100.10       91.22     15.40 o 
   6   2   1       24.47       33.94     13.81 o 
   7   2   1      244.02      186.27     26.08 o 
   8   2   1       75.39       60.05     19.27 o 
   9   2   1        0.24       -8.65     12.22 o 
  10   2   1       23.78       -2.56     17.26 o 
  11   2   1       18.99       -5.60     25.85 o 
 -11   3   1      133.69       36.58     69.37 o 
 -10   3   1        0.83      -12.49     12.49 o 
  -9   3   1       18.55        3.98     13.60 o 
  -8   3   1        8.74        7.01     12.26 o 
  -7   3   1      171.20      184.02     25.37 o 
  -6   3   1        0.14       -2.95      8.07 o 
  -5   3   1       39.36       29.21      9.68 o 
  -4   3   1      243.64      192.70     17.69 o 
  -3   3   1       61.54       91.24     12.55 o 
  -2   3   1     1817.46     1816.94     28.45 o 
  -1   3   1     2306.46     2465.93     45.88 o 
   0   3   1      232.36      226.90     13.58 o 
   1   3   1     9588.86    10147.28     77.89 o 
   2   3   1     1637.78     1632.77     28.39 o 
   3   3   1       13.70        3.62      3.90 o 
   4   3   1       98.83       98.34      9.27 o 
   5   3   1      123.29       90.67     15.60 o 
   6   3   1     1856.41     1888.79     74.28 o 
   7   3   1        1.25        5.55     11.32 o 
   8   3   1        8.27       17.38     12.13 o 
   9   3   1      266.70      271.71     33.78 o 
  10   3   1       14.45       12.71     17.18 o 
  11   3   1        2.26       21.14     21.46 o 
 -11   4   1        1.21      -11.66     20.36 o 
 -10   4   1       32.55        3.59     26.10 o 
  -9   4   1      105.17      107.75     19.24 o 
  -8   4   1       11.29      -12.46     12.46 o 
  -7   4   1       58.67       55.43     16.54 o 
  -6   4   1      848.50      943.75     44.20 o 
  -5   4   1     1199.88     1208.09     44.89 o 
  -4   4   1      768.40      781.75     33.07 o 
  -3   4   1     1295.29     1303.50     27.01 o 
  -2   4   1        0.25        4.43      5.05 o 
  -1   4   1      380.34      285.05     33.87 o 
   0   4   1     1066.90      957.07     41.94 o 
   1   4   1      828.86      985.13     23.81 o 
   2   4   1      196.51      218.28     12.56 o 
   3   4   1     1356.34     1371.42     29.75 o 
   4   4   1      399.87      406.29     16.58 o 
   5   4   1      276.55      243.28     21.74 o 
   6   4   1      164.53      135.53     20.66 o 
   7   4   1      551.54      546.28     37.16 o 
   8   4   1       83.46       68.03     19.64 o 
   9   4   1        8.33       15.73     18.56 o 
  10   4   1       54.51       28.64     22.07 o 
  11   4   1       52.15        2.68     20.22 o 
 -11   5   1        7.19       14.74     23.57 o 
 -10   5   1       49.84        5.84     22.30 o 
  -9   5   1       87.20       81.37     16.97 o 
  -8   5   1        1.42       -9.06     11.80 o 
  -7   5   1       68.63       87.37     18.50 o 
  -6   5   1      303.31      257.87     26.28 o 
  -5   5   1       48.32       36.17     11.78 o 
  -4   5   1      212.86      202.04     12.04 o 
  -3   5   1        0.67       -3.64      4.10 o 
  -2   5   1     1441.19     1393.38     31.86 o 
  -1   5   1     7683.65     8776.46    112.60 o 
   0   5   1        5.69        7.02      5.19 o 
   1   5   1     6812.33     7421.60     75.34 o 
   2   5   1     3496.94     3817.09     54.13 o 
   3   5   1      284.59      274.98     15.45 o 
   4   5   1      194.48      189.69     13.23 o 
   5   5   1       61.59       49.83     12.99 o 
   6   5   1     1177.20     1176.95     59.21 o 
   7   5   1        5.53       15.06     12.85 o 
   8   5   1      257.67      359.53     46.67 o 
   9   5   1      154.89      130.91     25.18 o 
  10   5   1        0.39      -20.85     20.85 o 
 -10   6   1       27.05       -1.23     16.14 o 
  -9   6   1       78.40       63.94     17.98 o 
  -8   6   1       23.53       25.22     15.20 o 
  -7   6   1      117.68      140.56     23.06 o 
  -6   6   1       79.64       44.38     21.54 o 
  -5   6   1     1727.27     1686.98     67.96 o 
  -4   6   1       14.43       14.13      8.81 o 
  -3   6   1      127.49      116.75     12.39 o 
  -2   6   1       41.89       51.73     10.92 o 
  -1   6   1      686.21      798.54     29.07 o 
   0   6   1     1298.57     1210.72     35.78 o 
   1   6   1      244.73      214.36     14.47 o 
   2   6   1       85.93       92.25     11.46 o 
   3   6   1      336.10      330.05     18.02 o 
   4   6   1      170.29      172.63     14.43 o 
   5   6   1       16.73        7.77     10.02 o 
   6   6   1       21.77        4.87     12.58 o 
   7   6   1       17.72       10.66     12.47 o 
   8   6   1       20.17       45.45     17.14 o 
   9   6   1       15.29       15.35     14.47 o 
  10   6   1        0.28       10.14     16.45 o 
 -10   7   1        1.72      -14.27     14.27 o 
  -9   7   1        1.45       -9.98     12.61 o 
  -8   7   1        2.89       -5.11     10.06 o 
  -7   7   1      429.84      521.10     37.88 o 
  -6   7   1      192.04      174.52     25.60 o 
  -5   7   1      603.22      597.72     52.41 o 
  -4   7   1      454.80      482.54     30.51 o 
  -3   7   1      331.97      379.55     20.44 o 
  -2   7   1      168.69      162.52     14.65 o 
  -1   7   1      431.65      456.45     21.66 o 
   0   7   1      255.96      220.04     22.29 o 
   1   7   1        8.55       12.85      6.15 o 
   2   7   1      146.62      142.97     15.08 o 
   3   7   1       18.30        7.83      6.70 o 
   4   7   1       97.58      115.06     17.93 o 
   5   7   1        5.38        2.61      8.74 o 
   6   7   1      463.21      518.69     36.34 o 
   7   7   1       55.58       65.84     27.17 o 
   8   7   1        5.86       13.34     12.78 o 
   9   7   1       81.97       15.45     23.31 o 
  10   7   1        6.90       -3.96     15.56 o 
  -9   8   1        5.17       17.43     11.91 o 
  -8   8   1       28.57       58.93     15.62 o 
  -7   8   1       37.14       56.79     14.68 o 
  -6   8   1        0.22       -2.31     10.77 o 
  -5   8   1        6.69        5.37     11.27 o 
  -4   8   1       17.44       25.31     11.30 o 
  -3   8   1      729.71      703.84     29.46 o 
  -2   8   1      568.36      580.91     24.50 o 
  -1   8   1       10.10       10.29      8.03 o 
   0   8   1      246.58      261.84     31.61 o 
   1   8   1       23.27       28.20      9.25 o 
   2   8   1       30.30       31.60      9.51 o 
   3   8   1        1.54       -3.86      7.36 o 
   4   8   1      328.91      272.75     24.86 o 
   5   8   1        3.70       -3.82     11.52 o 
   6   8   1       18.63        6.37     11.30 o 
   7   8   1       36.88       42.51     14.97 o 
   8   8   1        0.49       -0.59     13.73 o 
   9   8   1        7.99       -6.62     21.23 o 
  -9   9   1        3.65        2.48     18.61 o 
  -8   9   1        1.98       -4.73     13.34 o 
  -7   9   1       51.78       78.29     16.44 o 
  -6   9   1       44.47       43.64     13.46 o 
  -5   9   1       14.00       21.53     10.98 o 
  -4   9   1      178.49      148.04     27.16 o 
  -3   9   1      287.37      294.94     23.46 o 
  -2   9   1      689.83      679.83     28.23 o 
  -1   9   1       71.46       80.74     13.75 o 
   0   9   1        0.00        4.89      6.93 o 
   1   9   1      112.28      108.76     15.47 o 
   2   9   1      149.27      138.91     17.64 o 
   3   9   1      246.68      234.77     24.28 o 
   4   9   1       12.38       -3.70      9.27 o 
   5   9   1       43.97       33.13     13.87 o 
   6   9   1       68.37       55.32     51.78 o 
   7   9   1        0.04       -0.65     16.44 o 
   8   9   1       26.12       13.53     19.20 o 
   9   9   1      106.81       35.02     36.52 o 
  -8  10   1      208.28      312.17     37.53 o 
  -7  10   1        8.41       24.50     14.12 o 
  -6  10   1      151.04      187.82     40.55 o 
  -5  10   1       55.26       46.37     15.86 o 
  -4  10   1       14.50       15.87     10.61 o 
  -3  10   1        8.58       -9.44      9.44 o 
  -2  10   1       29.75       51.01     10.84 o 
  -1  10   1       56.89       43.64     11.23 o 
   0  10   1       13.09       26.66     11.53 o 
   1  10   1        1.51        3.33      9.90 o 
   2  10   1        0.19       30.52     12.31 o 
   3  10   1       65.91       68.79     21.85 o 
   4  10   1       20.62       42.93     18.51 o 
   5  10   1        0.12       -9.15     13.83 o 
   6  10   1        4.82      -16.30     16.30 o 
   7  10   1        0.10       22.55     21.13 o 
   8  10   1       28.71       26.35     21.72 o 
  -7  11   1       24.71       57.83     26.34 o 
  -6  11   1        1.06      -16.84     16.84 o 
  -5  11   1       13.67        3.72     17.92 o 
  -4  11   1       49.16       30.97     19.02 o 
  -3  11   1       35.69       39.10     20.68 o 
  -2  11   1       35.80       40.69     17.88 o 
  -1  11   1        8.00       12.92     15.08 o 
   0  11   1       91.10       70.61     15.11 o 
   1  11   1        0.66       -9.69      9.69 o 
   2  11   1        7.68        9.79     12.67 o 
   3  11   1       55.70       60.64     21.45 o 
   4  11   1       16.46       -3.77     15.75 o 
   5  11   1       27.42       64.25     23.61 o 
   6  11   1       36.50       42.74     21.14 o 
   7  11   1        4.99       -4.91     13.90 o 
  -6  12   1       18.75       54.74     35.40 o 
  -5  12   1        3.33       -1.99     18.08 o 
  -4  12   1      131.32       42.71     55.81 o 
  -3  12   1        4.46        4.74     16.19 o 
  -2  12   1       42.56       54.50     21.82 o 
  -1  12   1        2.26       -4.73     15.40 o 
   0  12   1      133.17      145.09     31.81 o 
   1  12   1        6.48       13.80     28.85 o 
   2  12   1      103.79      136.78     40.52 o 
   3  12   1        2.66       26.66     18.39 o 
   4  12   1        0.24      -10.12     52.53 o 
   5  12   1        4.81       -1.00     18.19 o 
   6  12   1        0.73       -7.77     19.61 o 
  -5  13   1       25.57       37.94     27.69 o 
  -4  13   1       21.59       40.04     19.75 o 
  -3  13   1       37.30        4.36     18.28 o 
  -2  13   1       21.49       30.31     18.76 o 
  -1  13   1       77.09       75.29     35.37 o 
   0  13   1        3.95      -16.41     16.41 o 
   1  13   1       79.10       78.64     39.22 o 
   2  13   1       44.28       61.12     24.48 o 
   3  13   1       54.67       11.72     36.17 o 
   4  13   1       59.78       51.86     57.08 o 
   5  13   1       10.55       23.00     26.47 o 
  -3  14   1        0.13      -26.58     26.58 o 
  -2  14   1        2.05       38.98     26.38 o 
  -1  14   1        6.49      -15.84     15.84 o 
   0  14   1        3.31      -11.60     19.06 o 
   1  14   1        6.18       18.14     21.63 o 
   2  14   1       19.72       48.78     27.70 o 
 -10   0   2       79.52      184.25     52.71 o 
  -8   0   2      244.45      194.59     45.71 o 
  -6   0   2      842.76      848.11     96.65 o 
  -4   0   2     2061.13     2133.71     49.07 o 
  -2   0   2    15562.66    16201.43    173.76 o 
   0   0   2     8351.73     8167.51    188.87 o 
   2   0   2     6317.49     6183.75     63.02 o 
   4   0   2      895.59      968.52     44.62 o 
   6   0   2       48.46       41.17     25.40 o 
   8   0   2      385.59      387.69     60.90 o 
  10   0   2       91.31       92.08     40.72 o 
 -11   1   2        0.78       -5.60     28.00 o 
 -10   1   2       97.95      145.44     32.42 o 
  -9   1   2      135.88      148.03     32.43 o 
  -8   1   2       88.22       74.31     22.82 o 
  -7   1   2     1083.96     1022.23     41.72 o 
  -6   1   2      640.36      687.23     21.58 o 
  -5   1   2       73.70       62.49      8.25 o 
  -4   1   2       88.05       96.94     10.54 o 
  -3   1   2     1324.99     1272.35     19.93 o 
  -2   1   2     4298.39     4330.17     35.70 o 
  -1   1   2    12644.15    12351.33     92.75 o 
   0   1   2     3523.67     3456.31     36.27 o 
   1   1   2        3.18        0.60      2.78 o 
   2   1   2    21628.61    21801.96    216.23 o 
   3   1   2     3801.05     3732.11     46.88 o 
   4   1   2       19.33       23.83      7.69 o 
   5   1   2      141.74      134.89     18.41 o 
   6   1   2      475.65      535.06     33.09 o 
   7   1   2      110.76      113.68     20.57 o 
   8   1   2       19.54       27.76     16.00 o 
   9   1   2       18.72       57.29     24.28 o 
  10   1   2       89.09      104.15     50.88 o 
  11   1   2        1.64       38.24     31.77 o 
 -11   2   2       47.70       18.24     20.79 o 
 -10   2   2        0.02      -10.61     13.52 o 
  -9   2   2        3.69        7.36     14.89 o 
  -8   2   2      139.61      128.11     19.00 o 
  -7   2   2      160.75      157.17     18.09 o 
  -6   2   2      203.50      220.26     23.57 o 
  -5   2   2      124.49      144.80     20.47 o 
  -4   2   2      354.58      350.24     24.19 o 
  -3   2   2      195.30      207.51     20.41 o 
  -2   2   2      789.47      745.64     19.66 o 
  -1   2   2     3461.82     3266.83     34.87 o 
   0   2   2     1994.55     1986.45     55.56 o 
   1   2   2       18.92       39.25      5.04 o 
   2   2   2     1186.89     1092.70     22.34 o 
   3   2   2     1626.81     1650.55     30.64 o 
   4   2   2     5583.05     6000.94     66.65 o 
   5   2   2      110.85       89.68     19.78 o 
   6   2   2        0.71       -4.15      8.73 o 
   7   2   2       25.77       36.22     13.83 o 
   8   2   2      591.76      596.49     41.31 o 
   9   2   2        5.91        1.77     12.14 o 
  10   2   2       54.18       69.01     31.32 o 
  11   2   2        5.56      -14.55     21.15 o 
 -11   3   2       19.82       -2.82     19.56 o 
 -10   3   2       12.81       24.22     18.45 o 
  -9   3   2      210.02      273.25     31.00 o 
  -8   3   2       83.19       70.77     16.24 o 
  -7   3   2      171.61      145.22     19.09 o 
  -6   3   2       20.49        5.10      8.40 o 
  -5   3   2      132.30      137.67     18.71 o 
  -4   3   2       15.63        3.49      6.90 o 
  -3   3   2       13.59        4.11      5.50 o 
  -2   3   2      753.30      807.22     22.00 o 
  -1   3   2      637.55      690.07     30.16 o 
   0   3   2     1374.49     1367.34     25.89 o 
   1   3   2     1927.72     1867.21     32.40 o 
   2   3   2        3.39        7.79      4.00 o 
   3   3   2       36.90       64.70      8.54 o 
   4   3   2      220.13      271.40     21.83 o 
   5   3   2     1123.94     1144.58     29.60 o 
   6   3   2     1202.90     1311.63     51.29 o 
   7   3   2      488.48      468.89     36.13 o 
   8   3   2       90.17       84.05     23.78 o 
   9   3   2       36.45       55.10     18.29 o 
  10   3   2       32.24       27.52     18.83 o 
  11   3   2       49.88       41.98     29.90 o 
 -11   4   2        2.69        0.78     19.91 o 
 -10   4   2        5.65       -2.74     13.47 o 
  -9   4   2        9.08        4.60     10.93 o 
  -8   4   2      155.22      150.16     20.73 o 
  -7   4   2      353.13      377.99     26.27 o 
  -6   4   2       73.64       70.02     16.00 o 
  -5   4   2      236.97      204.67     20.02 o 
  -4   4   2      606.51      608.31     29.33 o 
  -3   4   2      652.32      743.99     21.02 o 
  -2   4   2      870.99      925.96     31.53 o 
  -1   4   2     2168.91     1998.06     39.30 o 
   0   4   2      111.09      102.18      9.52 o 
   1   4   2     4466.44     4906.80     54.34 o 
   2   4   2      182.93      208.81     12.37 o 
   3   4   2      382.19      381.60     17.04 o 
   4   4   2     1342.25     1425.01     36.40 o 
   5   4   2       72.95       85.23     15.94 o 
   6   4   2       12.65        7.95      9.35 o 
   7   4   2      677.31      651.76     46.71 o 
   8   4   2      425.29      425.72     36.31 o 
   9   4   2       28.29       55.61     19.35 o 
  10   4   2       21.52        8.21     13.93 o 
  11   4   2        7.79      -17.67     18.41 o 
 -11   5   2       30.82       62.37     22.45 o 
 -10   5   2       36.53       -4.11     29.21 o 
  -9   5   2       55.91       69.88     16.48 o 
  -8   5   2        0.53       -8.64      8.64 o 
  -7   5   2     1591.98     1547.92     62.63 o 
  -6   5   2      270.52      229.56     24.81 o 
  -5   5   2      174.18      182.78     23.11 o 
  -4   5   2      103.85      112.58      9.76 o 
  -3   5   2       29.16       18.57      6.02 o 
  -2   5   2     1324.97     1355.71     33.51 o 
  -1   5   2      955.01      983.61     30.51 o 
   0   5   2       21.17       14.21      5.98 o 
   1   5   2      286.73      295.96     15.42 o 
   2   5   2      509.23      520.45     20.19 o 
   3   5   2       49.30       36.10      7.59 o 
   4   5   2      191.56      163.04     13.36 o 
   5   5   2      419.32      417.46     28.75 o 
   6   5   2      416.43      459.99     33.07 o 
   7   5   2       56.31       71.17     17.27 o 
   8   5   2       15.47       15.88     14.23 o 
   9   5   2       84.16       54.19     19.69 o 
  10   5   2       94.79       13.88     16.30 o 
 -10   6   2       33.37        2.70     14.60 o 
  -9   6   2       16.57       11.28     12.02 o 
  -8   6   2      219.40      282.83     26.67 o 
  -7   6   2      231.38      250.20     23.26 o 
  -6   6   2      110.93      120.18     17.94 o 
  -5   6   2      820.16      780.11     38.97 o 
  -4   6   2      604.51      601.81     31.69 o 
  -3   6   2      487.52      512.71     21.71 o 
  -2   6   2       15.32       13.37      6.16 o 
  -1   6   2      550.54      515.30     24.37 o 
   0   6   2       46.74       58.28      8.59 o 
   1   6   2       37.30       50.64      8.89 o 
   2   6   2       58.57       71.08     10.31 o 
   3   6   2       62.36       41.75      9.06 o 
   4   6   2      234.32      237.62     16.59 o 
   5   6   2       84.80       95.70     17.69 o 
   6   6   2      425.11      422.65     42.91 o 
   7   6   2       37.34       15.23     13.08 o 
   8   6   2        1.69        6.85     16.18 o 
   9   6   2       24.63       -5.80     13.12 o 
  10   6   2       21.84        7.69     30.83 o 
 -10   7   2        8.07       24.42     17.35 o 
  -9   7   2        0.06      -11.04     16.04 o 
  -8   7   2        5.97       -9.56      9.56 o 
  -7   7   2       83.77       56.50     14.35 o 
  -6   7   2      146.01      134.39     19.46 o 
  -5   7   2      644.94      630.16     42.27 o 
  -4   7   2     1170.90     1248.12     50.51 o 
  -3   7   2       25.27       25.35      7.30 o 
  -2   7   2      306.90      324.18     20.00 o 
  -1   7   2      316.60      299.49     26.95 o 
   0   7   2       28.91       27.29      7.50 o 
   1   7   2       34.31       26.50      7.81 o 
   2   7   2      239.90      273.97     17.92 o 
   3   7   2      167.06      178.63     16.03 o 
   4   7   2        0.49       -0.45      7.90 o 
   5   7   2       14.65       40.92     13.14 o 
   6   7   2       54.41       74.47     17.59 o 
   7   7   2        4.00      -10.79     11.23 o 
   8   7   2       14.96       32.74     14.16 o 
   9   7   2       13.40       -7.08     13.48 o 
  10   7   2        0.08        4.25     26.93 o 
  -9   8   2       17.43       38.63     14.63 o 
  -8   8   2        2.47       -7.94     10.68 o 
  -7   8   2      158.56      156.53     28.62 o 
  -6   8   2       11.94       27.44     10.83 o 
  -5   8   2      259.22      266.73     22.69 o 
  -4   8   2        9.35       17.14      9.53 o 
  -3   8   2       58.86       65.57     10.63 o 
  -2   8   2        6.72        7.52      7.49 o 
  -1   8   2      366.70      336.15     23.90 o 
   0   8   2       35.93       16.66      7.62 o 
   1   8   2       22.72       25.52      8.49 o 
   2   8   2       91.09      103.83     13.95 o 
   3   8   2       30.76       43.05     10.71 o 
   4   8   2      672.85      694.40     37.34 o 
   5   8   2      763.81      871.25     54.98 o 
   6   8   2       25.64       69.24     31.62 o 
   7   8   2      217.44      271.21     39.32 o 
   8   8   2       19.70       14.84     22.73 o 
   9   8   2       76.57      -19.83     19.83 o 
  -9   9   2       46.76       54.41     18.30 o 
  -8   9   2       27.71       59.07     17.27 o 
  -7   9   2       32.49       11.75     11.96 o 
  -6   9   2       27.54       13.90     14.53 o 
  -5   9   2        1.27        7.78     10.21 o 
  -4   9   2      446.67      453.65     28.52 o 
  -3   9   2      314.23      349.82     24.72 o 
  -2   9   2       99.20      124.90     15.26 o 
  -1   9   2       19.14       20.40     10.98 o 
   0   9   2      128.87      135.91     15.51 o 
   1   9   2       78.91       81.21     16.81 o 
   2   9   2        0.87        0.41      7.31 o 
   3   9   2       41.40       31.72     16.94 o 
   4   9   2        0.08        2.35     13.66 o 
   5   9   2        3.95       -3.11     14.49 o 
   6   9   2      211.69      289.60     45.55 o 
   7   9   2        1.28       28.42     18.85 o 
   8   9   2        6.80        3.01     16.83 o 
   9   9   2       10.30      -10.94     33.37 o 
  -8  10   2       24.41       52.96     28.18 o 
  -7  10   2        1.21      -12.48     16.18 o 
  -6  10   2       26.54       18.04     12.81 o 
  -5  10   2      101.14      103.16     18.49 o 
  -4  10   2       43.27       56.55     14.35 o 
  -3  10   2       33.60       38.94     11.51 o 
  -2  10   2        0.38        2.61      8.51 o 
  -1  10   2       99.26       71.14     16.80 o 
   0  10   2       77.28       67.67     16.83 o 
   1  10   2       53.73       39.45     13.34 o 
   2  10   2        3.39       -4.38      9.90 o 
   3  10   2       92.68      104.60     25.24 o 
   4  10   2      206.16      160.44     32.32 o 
   5  10   2      236.96      255.46     42.03 o 
   6  10   2        0.89       13.44     17.30 o 
   7  10   2      203.66      315.45     71.54 o 
   8  10   2        4.50        4.31     22.60 o 
  -7  11   2       38.75       71.49     25.87 o 
  -6  11   2       94.18      140.15     32.36 o 
  -5  11   2        7.92       -8.68     15.94 o 
  -4  11   2       39.51       60.24     22.21 o 
  -3  11   2       95.60      136.47     23.11 o 
  -2  11   2       28.28       43.12     13.71 o 
  -1  11   2       19.27        8.84     13.99 o 
   0  11   2       12.81        9.56      9.90 o 
   1  11   2        5.88       -0.39     13.39 o 
   2  11   2       15.97       23.97     15.79 o 
   3  11   2       46.05       50.22     20.28 o 
   4  11   2       19.74       14.55     17.48 o 
   5  11   2       43.93       72.35     46.41 o 
   6  11   2       14.47       25.17     18.17 o 
   7  11   2        0.08       -4.16     21.59 o 
  -6  12   2        7.97       27.38     39.17 o 
  -5  12   2      161.13       83.38     93.75 o 
  -4  12   2        3.34      -13.56     15.77 o 
  -3  12   2       94.32      111.11     36.00 o 
  -2  12   2       35.99       47.89     22.40 o 
  -1  12   2       68.85       62.30     22.88 o 
   0  12   2        1.17        6.98     24.03 o 
   1  12   2       34.36       60.74     23.24 o 
   2  12   2        5.45        1.95     15.22 o 
   3  12   2        4.09       14.40     16.13 o 
   4  12   2        4.22        1.96     16.60 o 
   5  12   2        0.02       -2.34     19.50 o 
   6  12   2        9.45       11.07     21.54 o 
  -5  13   2        3.78        9.79     21.99 o 
  -4  13   2       36.49       41.06     23.75 o 
  -3  13   2        7.64       28.74     27.35 o 
  -2  13   2        0.10       19.56     18.07 o 
  -1  13   2       45.50       38.20     21.88 o 
   0  13   2       50.43       28.87     23.26 o 
   1  13   2        0.05      -20.18     20.18 o 
   2  13   2        4.33        7.15     33.45 o 
   3  13   2        7.46       48.00     21.22 o 
   4  13   2        6.74       -0.39     21.21 o 
  -3  14   2        4.32       17.07     21.88 o 
  -2  14   2        0.08        6.64     18.14 o 
  -1  14   2      184.95      266.34     40.39 o 
   0  14   2        4.87       33.54     20.49 o 
   1  14   2       28.59       72.24     27.47 o 
   2  14   2       14.96       24.32     24.85 o 
 -11   0   3       37.03       43.51     32.67 o 
  -9   0   3      699.79      701.63     80.39 o 
  -7   0   3      110.96       91.83     18.09 o 
  -5   0   3        2.53        6.59      7.46 o 
  -3   0   3     1443.12     1501.71     36.86 o 
  -1   0   3     8236.58     7947.72     87.05 o 
   1   0   3     4104.96     4215.22     45.02 o 
   3   0   3      137.80      147.88     13.18 o 
   5   0   3      681.45      698.76     42.09 o 
   7   0   3      206.72      186.53     32.64 o 
   9   0   3        2.79      -18.98     18.98 o 
  11   0   3        4.03       -3.60     26.18 o 
 -11   1   3        2.42      -15.48     15.48 o 
 -10   1   3        2.43       18.41     25.43 o 
  -9   1   3      126.68      133.57     29.94 o 
  -8   1   3      436.83      421.70     40.59 o 
  -7   1   3       41.29       35.63     12.26 o 
  -6   1   3       73.99       84.17      9.58 o 
  -5   1   3       86.57       92.93      8.87 o 
  -4   1   3       82.88      103.05      8.57 o 
  -3   1   3     2603.72     2644.55     31.69 o 
  -2   1   3     2823.06     2618.27     28.64 o 
  -1   1   3      266.88      228.06      8.88 o 
   0   1   3     1698.14     1734.25     22.98 o 
   1   1   3     1389.64     1375.46     18.66 o 
   2   1   3    50645.13    48816.69    210.29 o 
   3   1   3      178.55      206.66     11.24 o 
   4   1   3      633.50      702.65     24.55 o 
   5   1   3        7.32        6.14      7.71 o 
   6   1   3      724.31      688.18     48.70 o 
   7   1   3      528.34      540.96     43.23 o 
   8   1   3      208.96      269.84     31.54 o 
   9   1   3       12.92      -10.39     14.74 o 
  10   1   3       70.16      112.33     31.21 o 
  11   1   3       16.67       17.83     20.58 o 
 -11   2   3        0.56        4.36     19.45 o 
 -10   2   3        2.90      -16.83     17.76 o 
  -9   2   3      289.51      352.77     41.06 o 
  -8   2   3      225.59      234.01     23.93 o 
  -7   2   3       39.24       40.53     11.97 o 
  -6   2   3       58.78       54.80     11.53 o 
  -5   2   3      347.57      351.58     20.03 o 
  -4   2   3       68.02       87.92     12.62 o 
  -3   2   3       61.53       44.90      5.05 o 
  -2   2   3      385.54      335.81     10.84 o 
  -1   2   3     7266.07     7030.07     47.89 o 
   0   2   3       71.57      100.52     10.07 o 
   1   2   3      448.01      467.03     11.70 o 
   2   2   3      952.91      893.27     21.56 o 
   3   2   3       10.98       10.86      5.43 o 
   4   2   3     1102.79     1116.75     40.27 o 
   5   2   3     2653.11     2866.39     51.49 o 
   6   2   3      121.30      140.53     28.83 o 
   7   2   3      313.38      323.66     30.16 o 
   8   2   3       66.70       58.68     17.93 o 
   9   2   3       12.13       13.50     14.05 o 
  10   2   3        9.12      -13.97     17.79 o 
  11   2   3        6.96       15.43     24.20 o 
 -11   3   3       13.76        7.75     29.03 o 
 -10   3   3       51.55       39.62     36.72 o 
  -9   3   3       88.51       84.43     20.86 o 
  -8   3   3       76.86       64.78     15.80 o 
  -7   3   3       29.24       40.10     11.83 o 
  -6   3   3       57.83       63.57     11.89 o 
  -5   3   3      115.55       94.98     13.19 o 
  -4   3   3        0.10       -4.37      4.37 o 
  -3   3   3      861.38      821.82     25.07 o 
  -2   3   3      815.34      696.18     21.24 o 
  -1   3   3      188.30      205.95     18.71 o 
   0   3   3      838.54      793.30     14.29 o 
   1   3   3      700.13      678.76     19.68 o 
   2   3   3       93.61       91.03      8.75 o 
   3   3   3      919.10      912.31     26.36 o 
   4   3   3      434.89      386.75     18.32 o 
   5   3   3      262.95      246.42     15.75 o 
   6   3   3     2231.48     2277.27     67.11 o 
   7   3   3      755.56      811.98     44.58 o 
   8   3   3        5.04       -2.96     11.99 o 
   9   3   3       21.05       46.22     17.50 o 
  10   3   3       80.34       80.49     22.33 o 
  11   3   3        1.16      -13.10     65.87 o 
 -11   4   3       51.61       22.79     71.32 o 
 -10   4   3      135.32      132.52     26.40 o 
  -9   4   3      599.96      660.85     37.71 o 
  -8   4   3      128.29      116.63     18.58 o 
  -7   4   3        6.97        5.01      9.07 o 
  -6   4   3       78.84       68.04     13.36 o 
  -5   4   3        3.93       -0.21      5.87 o 
  -4   4   3      429.02      376.19     28.38 o 
  -3   4   3      234.78      231.92     18.40 o 
  -2   4   3     1814.89     1763.81     35.35 o 
  -1   4   3     2054.14     2031.91     42.18 o 
   0   4   3      388.84      330.06     12.02 o 
   1   4   3      426.39      557.87     17.83 o 
   2   4   3     2345.79     2633.00     41.77 o 
   3   4   3      347.34      357.08     17.54 o 
   4   4   3      560.80      562.75     22.16 o 
   5   4   3      360.21      387.85     19.48 o 
   6   4   3      208.32      175.31     22.95 o 
   7   4   3        9.01        4.99     16.37 o 
   8   4   3       55.35       45.41     16.79 o 
   9   4   3       54.83       58.79     19.06 o 
  10   4   3       62.29       30.06     21.92 o 
 -11   5   3        0.20       -9.41     17.70 o 
 -10   5   3      126.22       34.64     30.76 o 
  -9   5   3       24.86       26.62     12.60 o 
  -8   5   3       19.33        6.65      9.92 o 
  -7   5   3      279.76      277.78     23.37 o 
  -6   5   3       55.20       37.98     12.91 o 
  -5   5   3       28.88       17.79      8.21 o 
  -4   5   3        0.88        4.92      3.97 o 
  -3   5   3        5.26       11.91      5.95 o 
  -2   5   3      478.93      442.00     29.97 o 
  -1   5   3       57.85       54.52      9.68 o 
   0   5   3     1787.13     2034.78     40.11 o 
   1   5   3      441.55      540.25     19.67 o 
   2   5   3        1.84        3.36      4.73 o 
   3   5   3      540.77      511.10     21.45 o 
   4   5   3      151.23      173.81     14.58 o 
   5   5   3        8.44        9.67      9.18 o 
   6   5   3     1380.32     1400.87     55.67 o 
   7   5   3       54.90       34.12     15.36 o 
   8   5   3       26.49       56.33     18.67 o 
   9   5   3       91.65       38.34     17.48 o 
  10   5   3       64.92       22.27     20.97 o 
 -10   6   3        2.96      -10.67     14.61 o 
  -9   6   3      103.29      123.91     21.09 o 
  -8   6   3      131.71      126.36     20.35 o 
  -7   6   3      317.09      322.50     25.65 o 
  -6   6   3      322.49      331.69     24.59 o 
  -5   6   3      138.76      131.99     17.02 o 
  -4   6   3        0.92       -0.85      6.84 o 
  -3   6   3      969.15     1016.62     33.38 o 
  -2   6   3      165.91      111.82     12.60 o 
  -1   6   3     2308.03     2500.40     88.43 o 
   0   6   3      220.63      222.78     13.42 o 
   1   6   3      209.49      199.82     14.03 o 
   2   6   3      694.34      768.58     27.00 o 
   3   6   3      239.97      241.75     16.37 o 
   4   6   3      233.09      242.98     16.95 o 
   5   6   3        2.89       -7.35      7.90 o 
   6   6   3       19.15       24.68     11.03 o 
   7   6   3        8.19        5.94     11.64 o 
   8   6   3      219.08      204.06     30.44 o 
   9   6   3        3.94       -7.99     12.42 o 
  10   6   3        0.56        3.83     17.27 o 
 -10   7   3        1.22       -7.52     14.78 o 
  -9   7   3        1.80        5.07     17.07 o 
  -8   7   3        3.36        2.27     12.99 o 
  -7   7   3       29.32        8.36     13.94 o 
  -6   7   3      507.31      424.87     28.39 o 
  -5   7   3        1.07        9.30      8.32 o 
  -4   7   3        0.13        7.29      7.13 o 
  -3   7   3      202.36      172.49     17.75 o 
  -2   7   3      937.34      919.15     31.91 o 
  -1   7   3      481.00      466.23     25.18 o 
   0   7   3      422.58      433.73     19.78 o 
   1   7   3      402.38      405.87     20.85 o 
   2   7   3       20.72        9.86      6.75 o 
   3   7   3      737.78      724.48     28.76 o 
   4   7   3       90.37       86.52     15.90 o 
   5   7   3     1111.75     1166.70     49.89 o 
   6   7   3        9.16        5.98     10.69 o 
   7   7   3      146.16      159.81     26.87 o 
   8   7   3        0.02       -2.81     13.91 o 
   9   7   3        0.63        9.42     21.16 o 
  -9   8   3       35.20       46.44     14.28 o 
  -8   8   3      109.04      112.97     21.08 o 
  -7   8   3       59.30       64.34     15.23 o 
  -6   8   3      519.47      563.72     33.40 o 
  -5   8   3        3.93       -4.97      8.68 o 
  -4   8   3       43.44       44.24     11.62 o 
  -3   8   3      258.09      241.34     16.90 o 
  -2   8   3      300.62      304.46     29.30 o 
  -1   8   3      329.84      287.51     21.73 o 
   0   8   3        5.40        1.73      6.24 o 
   1   8   3       38.73       52.90     10.81 o 
   2   8   3      240.79      221.20     18.49 o 
   3   8   3      133.41      121.72     15.64 o 
   4   8   3        1.11       -6.70      8.33 o 
   5   8   3      184.71      199.17     24.90 o 
   6   8   3        7.84        7.66     20.73 o 
   7   8   3       71.48       43.14     23.42 o 
   8   8   3       23.47       -2.27     16.34 o 
   9   8   3        0.66      -22.71     22.71 o 
  -9   9   3        5.13        8.24     15.07 o 
  -8   9   3       21.69       44.90     15.13 o 
  -7   9   3       37.87       55.19     18.21 o 
  -6   9   3       29.48       32.93     15.09 o 
  -5   9   3      701.08      845.16     39.89 o 
  -4   9   3       54.02       51.46     13.66 o 
  -3   9   3      161.40      194.05     20.09 o 
  -2   9   3      297.27      261.29     21.19 o 
  -1   9   3     1190.14     1124.08     59.71 o 
   0   9   3      221.33      209.67     25.39 o 
   1   9   3      180.14      186.30     24.86 o 
   2   9   3       16.34       10.55      9.89 o 
   3   9   3      103.34      141.01     29.81 o 
   4   9   3      210.87      177.34     33.72 o 
   5   9   3      321.60      374.54     42.00 o 
   6   9   3        7.06      -13.08     38.02 o 
   7   9   3        0.25       19.80     16.18 o 
   8   9   3        0.33       -6.73     19.75 o 
  -8  10   3       33.33       10.37     17.69 o 
  -7  10   3        2.44      -13.34     13.34 o 
  -6  10   3       66.68       62.16     26.02 o 
  -5  10   3        0.52        7.06     12.01 o 
  -4  10   3       13.82       12.60     11.88 o 
  -3  10   3       17.33        4.53     10.79 o 
  -2  10   3       17.39        0.96      8.03 o 
  -1  10   3        0.33       -8.37     10.98 o 
   0  10   3      283.56      313.46     29.05 o 
   1  10   3        2.40       -0.15      9.21 o 
   2  10   3      450.40      459.56     34.33 o 
   3  10   3       68.97      136.49     29.60 o 
   4  10   3        9.49        6.86     17.00 o 
   5  10   3        9.16       26.04     18.80 o 
   6  10   3       89.17       40.36     22.77 o 
   7  10   3        6.06       26.26     35.42 o 
   8  10   3        2.52      -40.69     40.69 o 
  -7  11   3      104.95      152.26     33.30 o 
  -6  11   3       80.21       96.55     28.07 o 
  -5  11   3        8.95       31.25     14.93 o 
  -4  11   3       16.60        9.04     11.93 o 
  -3  11   3       65.59       75.51     17.78 o 
  -2  11   3      178.11      196.78     26.63 o 
  -1  11   3        2.38        7.39     10.51 o 
   0  11   3       26.99       20.04     13.06 o 
   1  11   3      229.12      281.84     27.64 o 
   2  11   3        0.67        9.97     12.19 o 
   3  11   3       20.33       22.69     18.15 o 
   4  11   3       36.89       27.55     19.26 o 
   5  11   3       45.68       79.37     37.27 o 
   6  11   3        8.24       -7.29     18.70 o 
   7  11   3        3.08        9.16     35.05 o 
  -6  12   3       40.67       85.83     41.09 o 
  -5  12   3        0.40      -17.18     17.18 o 
  -4  12   3        0.99       -1.82     14.52 o 
  -3  12   3        4.97       -9.83     22.26 o 
  -2  12   3        1.26       16.21     14.18 o 
  -1  12   3       73.27       87.78     28.85 o 
   0  12   3       26.43       16.40     12.70 o 
   1  12   3        0.42      -14.09     14.09 o 
   2  12   3        8.99       -7.88     23.98 o 
   3  12   3       11.62       -2.14     16.52 o 
   4  12   3       12.13       17.25     17.57 o 
   5  12   3        0.29      -10.52     17.99 o 
   6  12   3        9.62      -23.27     23.27 o 
  -5  13   3        5.80      -10.93     21.34 o 
  -4  13   3        3.07       -8.11     17.35 o 
  -3  13   3       32.33       15.78     32.82 o 
  -2  13   3        4.79       15.39     16.29 o 
  -1  13   3        1.13       -4.84     15.51 o 
   0  13   3        0.44      -18.73     18.73 o 
   1  13   3       36.33        8.49     27.83 o 
   2  13   3        2.81       -0.63     16.16 o 
   3  13   3        7.40       -7.78     16.39 o 
   4  13   3        4.86        4.05     26.83 o 
  -2  14   3        3.46      -22.43     33.12 o 
  -1  14   3        0.32        2.70     31.27 o 
   0  14   3       70.08       89.88     26.61 o 
   1  14   3        2.29        6.28     21.53 o 
   2  14   3       94.16      115.52     34.16 o 
 -10   0   4       42.87       41.72     29.08 o 
  -8   0   4      727.48      570.39     66.90 o 
  -6   0   4      267.41      276.04     22.14 o 
  -4   0   4        3.36       12.84      7.59 o 
  -2   0   4      637.13      524.24     30.05 o 
   0   0   4    17059.72    16759.63    249.90 o 
   2   0   4    24012.89    24840.82    224.08 o 
   4   0   4      687.55      649.19     28.31 o 
   6   0   4       31.39       39.94     21.96 o 
   8   0   4      116.47       73.69     33.47 o 
  10   0   4        0.01       25.18     29.88 o 
 -11   1   4      167.71       73.03     56.15 o 
 -10   1   4       13.90        0.90     16.73 o 
  -9   1   4       10.21       12.37     21.18 o 
  -8   1   4       70.13       61.51     19.41 o 
  -7   1   4      928.76      875.65     58.03 o 
  -6   1   4        3.00       10.80      6.37 o 
  -5   1   4       35.21       27.71      5.96 o 
  -4   1   4       13.21       19.11      6.09 o 
  -3   1   4     1398.06     1324.03     24.32 o 
  -2   1   4      274.58      279.96     10.37 o 
  -1   1   4      634.75      607.20     15.33 o 
   0   1   4     6582.50     6773.28     51.95 o 
   1   1   4    17697.43    17589.39     77.88 o 
   2   1   4     2069.11     2076.31     27.88 o 
   3   1   4     2056.65     2031.11     31.13 o 
   4   1   4      277.10      299.02     21.24 o 
   5   1   4     1166.61     1173.36     34.89 o 
   6   1   4        0.87        5.05      8.78 o 
   7   1   4        4.49        0.55     13.20 o 
   8   1   4      147.09      122.62     23.70 o 
   9   1   4       33.09       41.18     25.18 o 
  10   1   4        2.35       -8.07     17.85 o 
  11   1   4        7.29       35.77     48.54 o 
 -11   2   4       49.89       22.91     27.85 o 
 -10   2   4       10.12       13.35     21.83 o 
  -9   2   4      145.05      138.64     30.66 o 
  -8   2   4      111.37       87.25     17.88 o 
  -7   2   4       46.12       44.74     11.50 o 
  -6   2   4       33.40       43.68     10.93 o 
  -5   2   4       56.80       49.56      9.88 o 
  -4   2   4      968.72     1069.70     22.08 o 
  -3   2   4        6.99        1.88      3.12 o 
  -2   2   4      824.98      759.88     18.17 o 
  -1   2   4      686.53      562.80     16.18 o 
   0   2   4     1073.83     1032.99     26.98 o 
   1   2   4     1132.85     1203.19     19.22 o 
   2   2   4     1922.78     1738.18     28.59 o 
   3   2   4      215.61      203.39     13.73 o 
   4   2   4     4336.48     4467.73     62.44 o 
   5   2   4      666.16      621.27     25.37 o 
   6   2   4       16.33       17.88     11.35 o 
   7   2   4       51.00       54.02     16.19 o 
   8   2   4        2.25       -0.96     11.80 o 
   9   2   4       74.17       75.16     22.04 o 
  10   2   4        7.20       17.29     17.29 o 
  11   2   4       51.06      105.51     32.56 o 
 -11   3   4        0.42       -3.60     20.22 o 
 -10   3   4       14.47       -5.80     53.63 o 
  -9   3   4       46.36       50.38     23.24 o 
  -8   3   4       49.38       62.00     14.47 o 
  -7   3   4      557.85      555.08     32.06 o 
  -6   3   4        6.60        4.78      6.65 o 
  -5   3   4      605.22      693.38     28.36 o 
  -4   3   4     1474.78     1659.65     39.61 o 
  -3   3   4     5751.08     5943.68     68.67 o 
  -2   3   4     4038.68     4199.92     47.02 o 
  -1   3   4      184.10      180.60      8.39 o 
   0   3   4      668.17      609.08     22.78 o 
   1   3   4        0.90       -1.58      2.70 o 
   2   3   4      638.30      558.18     18.72 o 
   3   3   4     1240.71     1278.29     31.60 o 
   4   3   4      143.64      127.49     12.51 o 
   5   3   4      455.44      425.10     21.50 o 
   6   3   4      118.82      109.23     19.20 o 
   7   3   4       59.00       44.80     15.13 o 
   8   3   4      145.87      137.58     25.18 o 
   9   3   4       24.79       36.07     16.71 o 
  10   3   4       60.13       84.30     24.09 o 
  11   3   4       31.91        9.02     24.64 o 
 -11   4   4        1.05       -9.51     20.25 o 
 -10   4   4        0.65      -12.27     12.27 o 
  -9   4   4      196.44      211.97     25.02 o 
  -8   4   4        1.38       -1.84      9.08 o 
  -7   4   4       95.10      102.15     16.77 o 
  -6   4   4      237.58      235.75     22.09 o 
  -5   4   4      477.67      514.72     25.42 o 
  -4   4   4      985.49     1036.37     32.63 o 
  -3   4   4      154.67      146.36     16.58 o 
  -2   4   4      848.26      830.58     24.06 o 
  -1   4   4      335.00      247.56     13.84 o 
   0   4   4      152.90      142.73      9.59 o 
   1   4   4     6337.54     6977.10     64.98 o 
   2   4   4      212.69      193.44     12.82 o 
   3   4   4     4341.69     4496.85     73.78 o 
   4   4   4     3105.36     3356.06     55.84 o 
   5   4   4       57.43       44.29     11.61 o 
   6   4   4       15.48       18.57     10.38 o 
   7   4   4      213.07      221.63     29.34 o 
   8   4   4      138.85      119.03     23.86 o 
   9   4   4       39.84        5.05     14.45 o 
  10   4   4       44.33       42.02     19.39 o 
 -11   5   4      108.33       79.35     90.18 o 
 -10   5   4        8.55       -3.91     16.81 o 
  -9   5   4       57.52       46.06     17.85 o 
  -8   5   4       90.70      130.05     25.21 o 
  -7   5   4        5.38        9.00      9.13 o 
  -6   5   4       12.16       12.24      9.04 o 
  -5   5   4       33.25       55.84     11.54 o 
  -4   5   4       54.40       60.90     10.66 o 
  -3   5   4      831.41      783.21     27.42 o 
  -2   5   4        0.58        0.37      4.36 o 
  -1   5   4      458.94      506.20     24.70 o 
   0   5   4     3263.38     3554.59     41.93 o 
   1   5   4      128.88      117.75     10.49 o 
   2   5   4      408.44      361.23     18.82 o 
   3   5   4       12.25        9.71      5.73 o 
   4   5   4       21.21       27.19      9.27 o 
   5   5   4      189.13      177.60     26.50 o 
   6   5   4       71.67       64.51     17.31 o 
   7   5   4      120.63      127.58     22.79 o 
   8   5   4        1.50       -7.49     10.65 o 
   9   5   4      208.84      124.98     58.98 o 
  10   5   4       21.17       -6.55     16.58 o 
 -10   6   4        9.32       -4.32     13.88 o 
  -9   6   4       90.59      122.67     20.47 o 
  -8   6   4       26.22       36.16     13.20 o 
  -7   6   4      351.00      351.61     26.59 o 
  -6   6   4      176.28      181.48     21.52 o 
  -5   6   4      214.61      189.64     19.77 o 
  -4   6   4      954.03      951.50     34.87 o 
  -3   6   4       80.14       69.55     11.05 o 
  -2   6   4       30.18       18.16      6.57 o 
  -1   6   4       69.28       42.38      9.35 o 
   0   6   4        0.05        1.78      4.11 o 
   1   6   4     1149.06     1309.58     32.37 o 
   2   6   4        9.27       11.91      6.09 o 
   3   6   4      357.98      299.87     18.14 o 
   4   6   4      659.83      619.42     26.56 o 
   5   6   4        3.26       -2.58      7.90 o 
   6   6   4      190.32      155.03     24.36 o 
   7   6   4      269.03      267.57     30.18 o 
   8   6   4      155.86      165.85     28.50 o 
   9   6   4       59.91       30.68     22.77 o 
  10   6   4        1.39       -6.13     23.13 o 
 -10   7   4        1.37        5.78     15.16 o 
  -9   7   4        3.52        0.93     11.29 o 
  -8   7   4      261.62      316.71     28.12 o 
  -7   7   4       27.48       31.54     11.32 o 
  -6   7   4      429.44      483.46     35.28 o 
  -5   7   4      336.18      392.37     25.60 o 
  -4   7   4      101.70       77.60     13.68 o 
  -3   7   4     1135.63     1100.07     36.88 o 
  -2   7   4     1243.20     1332.87     37.89 o 
  -1   7   4      413.11      317.93     25.82 o 
   0   7   4      344.40      329.56     22.90 o 
   1   7   4      366.54      392.23     19.99 o 
   2   7   4       36.13       25.82      8.13 o 
   3   7   4        0.05       -0.62      6.37 o 
   4   7   4       77.68       75.15     19.41 o 
   5   7   4        0.68       -3.63      8.48 o 
   6   7   4       29.69       22.59     19.46 o 
   7   7   4       40.80       32.89     19.38 o 
   8   7   4      101.45       56.49     26.07 o 
   9   7   4        1.83        5.28     25.30 o 
  -9   8   4       60.46       60.46     15.83 o 
  -8   8   4       16.24       13.34     11.92 o 
  -7   8   4        9.41       15.19     12.14 o 
  -6   8   4        1.72       -2.77      8.74 o 
  -5   8   4        7.64       16.14      9.40 o 
  -4   8   4      146.08      161.03     20.32 o 
  -3   8   4      139.72      126.67     16.81 o 
  -2   8   4      535.19      535.26     29.54 o 
  -1   8   4      124.46      134.65     17.32 o 
   0   8   4       13.15       15.05      9.07 o 
   1   8   4        4.74       13.87      7.13 o 
   2   8   4      207.15      222.17     24.87 o 
   3   8   4       18.05       19.51     11.12 o 
   4   8   4        0.53       -4.67     11.30 o 
   5   8   4       24.71       29.30     16.14 o 
   6   8   4       18.82       26.66     21.11 o 
   7   8   4       90.03       82.76     26.00 o 
   8   8   4       42.84      -14.89     14.89 o 
   9   8   4        0.12      -11.34     23.00 o 
  -9   9   4       14.90      -11.35     13.27 o 
  -8   9   4      209.94      263.81     41.12 o 
  -7   9   4        0.69        7.58     10.65 o 
  -6   9   4       18.34       27.40     11.82 o 
  -5   9   4        8.32        9.26      9.25 o 
  -4   9   4       63.16       42.24     13.16 o 
  -3   9   4      415.77      435.89     32.60 o 
  -2   9   4      322.23      330.91     28.02 o 
  -1   9   4      738.92      676.00     47.47 o 
   0   9   4     1232.72     1353.31     94.62 o 
   1   9   4      245.26      233.20     25.44 o 
   2   9   4       34.82       16.83     10.69 o 
   3   9   4       57.25       63.67     16.21 o 
   4   9   4       29.35       29.39     16.07 o 
   5   9   4       39.34       13.44     16.56 o 
   6   9   4        2.68        9.13     16.09 o 
   7   9   4        0.04        5.72     15.47 o 
   8   9   4       10.32       13.52     31.62 o 
  -8  10   4        1.74       -2.21     28.01 o 
  -7  10   4        4.37      -16.37     16.37 o 
  -6  10   4        5.44        8.55     14.59 o 
  -5  10   4        0.13       22.24     12.32 o 
  -4  10   4        0.25        6.20     11.58 o 
  -3  10   4       17.53       30.23     16.21 o 
  -2  10   4       14.70        5.11     10.37 o 
  -1  10   4      293.67      280.21     35.10 o 
   0  10   4       27.46        5.67     10.42 o 
   1  10   4        0.75       -6.09     10.05 o 
   2  10   4       63.02       48.85     16.21 o 
   3  10   4      100.43      125.50     29.38 o 
   4  10   4       47.27       60.33     22.92 o 
   5  10   4       22.60       33.71     18.41 o 
   6  10   4       25.93       47.35     23.91 o 
   7  10   4       32.12       39.33     55.31 o 
   8  10   4        6.18        9.09     32.62 o 
  -7  11   4        3.04       -4.74     16.72 o 
  -6  11   4       52.78       72.13     19.34 o 
  -5  11   4        5.02       -9.90     12.47 o 
  -4  11   4       21.85       24.30     14.68 o 
  -3  11   4        0.75        3.30     10.99 o 
  -2  11   4      211.61      230.65     27.07 o 
  -1  11   4       13.25       21.67     15.05 o 
   0  11   4      188.85      158.92     26.41 o 
   1  11   4       69.74       65.92     16.83 o 
   2  11   4       12.79        7.82     14.05 o 
   3  11   4       32.51       44.82     22.27 o 
   4  11   4        7.38      -16.99     21.56 o 
   5  11   4        9.94       22.26     18.20 o 
   6  11   4       50.26       66.25     42.57 o 
   7  11   4        9.87        6.34     27.78 o 
  -6  12   4        0.01       21.91     17.98 o 
  -5  12   4        8.83       32.90     23.23 o 
  -4  12   4        9.63      -14.96     23.78 o 
  -3  12   4        2.52        7.81     13.47 o 
  -2  12   4        5.76       -0.89     13.50 o 
  -1  12   4      235.19      304.38     25.44 o 
   0  12   4        8.23        7.60     13.14 o 
   1  12   4       28.60       34.78     27.08 o 
   2  12   4       12.07        9.65     19.06 o 
   3  12   4        3.67        0.51     16.72 o 
   4  12   4       13.95      -14.63     20.21 o 
   5  12   4       31.73       16.81     33.35 o 
   6  12   4       22.76       18.74     26.14 o 
  -5  13   4        2.76      -32.02     34.77 o 
  -4  13   4       16.87       63.15     35.77 o 
  -3  13   4        5.11      -22.98     28.13 o 
  -2  13   4      344.22      513.79     71.99 o 
  -1  13   4        0.15      -15.94     24.78 o 
   0  13   4       60.21       60.11     26.29 o 
   2  13   4       38.20        6.49     22.08 o 
   3  13   4        0.23      -11.89     25.73 o 
   4  13   4        0.67        9.09     30.73 o 
  -2  14   4       45.74       32.22     40.42 o 
  -1  14   4       37.94       73.09     46.51 o 
   0  14   4        1.79       -0.29     15.66 o 
   1  14   4       49.76        0.98     38.02 o 
   2  14   4        9.90       38.22     24.62 o 
 -11   0   5        3.17       30.88     33.17 o 
  -9   0   5      336.42      247.05     56.80 o 
  -7   0   5        0.11       -1.35      9.06 o 
  -5   0   5     2488.64     2567.66     93.65 o 
  -3   0   5      521.13      526.85     24.59 o 
  -1   0   5     1946.40     1747.12     39.36 o 
   1   0   5    20685.70    20672.39    135.18 o 
   3   0   5      597.14      590.01     25.09 o 
   5   0   5       55.83       42.87     11.67 o 
   7   0   5       83.18       88.11     25.07 o 
   9   0   5       12.84       12.44     26.13 o 
  11   0   5       57.31       97.62     50.76 o 
 -11   1   5       11.67      -12.51     17.64 o 
 -10   1   5      307.76      340.33     45.21 o 
  -9   1   5       68.99       64.30     24.21 o 
  -8   1   5        8.58       28.04     15.93 o 
  -7   1   5      198.52      169.59     21.01 o 
  -6   1   5        0.08        0.07      5.83 o 
  -5   1   5      691.98      746.91     23.25 o 
  -4   1   5      241.81      223.47     20.35 o 
  -3   1   5      116.53      114.69     13.15 o 
  -2   1   5       63.54       57.01      7.14 o 
  -1   1   5      969.49      882.19     19.66 o 
   0   1   5     3741.56     3651.78     39.42 o 
   1   1   5      214.33      213.99      9.86 o 
   2   1   5     6737.10     6941.31     55.23 o 
   3   1   5     1943.66     1922.88     31.69 o 
   4   1   5     4198.96     4523.08     54.04 o 
   5   1   5       26.49       14.88      6.84 o 
   6   1   5      246.41      229.45     24.38 o 
   7   1   5       10.66       20.70     16.28 o 
   8   1   5       26.82       40.59     15.91 o 
   9   1   5        0.12       -4.66     13.69 o 
  10   1   5      200.37      295.99     48.23 o 
  11   1   5        0.10      -21.89     21.89 o 
 -11   2   5        3.38        0.71     28.18 o 
 -10   2   5       80.45       69.96     27.04 o 
  -9   2   5      108.95       71.79     24.27 o 
  -8   2   5       28.45       16.09     23.43 o 
  -7   2   5      371.13      363.44     29.58 o 
  -6   2   5       30.71       23.46      9.49 o 
  -5   2   5      530.03      546.34     17.57 o 
  -4   2   5     2659.64     3056.96     40.55 o 
  -3   2   5     1306.16     1337.57     27.25 o 
  -2   2   5        0.01        6.66      3.40 o 
  -1   2   5     2888.79     2674.59     28.13 o 
   0   2   5        0.02       -1.87      4.28 o 
   1   2   5       25.04       15.42      3.75 o 
   2   2   5       30.79       18.32      5.27 o 
   3   2   5      850.02      858.87     24.62 o 
   4   2   5     2636.97     2833.24     50.98 o 
   5   2   5       11.45       17.34      7.78 o 
   6   2   5      148.95      156.94     17.90 o 
   7   2   5      289.95      296.56     28.97 o 
   8   2   5       59.52       92.31     21.64 o 
   9   2   5      107.55      122.30     26.14 o 
  10   2   5       16.89        9.62     25.85 o 
  11   2   5       45.19       53.44     48.21 o 
 -11   3   5       21.57       32.12     35.67 o 
 -10   3   5      377.05      418.49     46.91 o 
  -9   3   5        6.75       31.74     17.52 o 
  -8   3   5      482.67      547.43     47.44 o 
  -7   3   5       33.71       30.73     10.71 o 
  -6   3   5       27.10       44.78     10.66 o 
  -5   3   5      101.48      108.51     14.21 o 
  -4   3   5        5.71        4.84      4.07 o 
  -3   3   5      309.03      293.04     13.29 o 
  -2   3   5      963.20      870.83     21.94 o 
  -1   3   5      236.64      255.88      9.63 o 
   0   3   5      936.87      901.81     29.32 o 
   1   3   5      149.60      141.09      8.11 o 
   2   3   5       14.94        7.39      5.12 o 
   3   3   5      694.46      770.13     25.26 o 
   4   3   5      445.90      472.01     21.72 o 
   5   3   5       47.47       44.92     10.21 o 
   6   3   5       13.87        7.60      8.60 o 
   7   3   5       75.97       78.99     18.79 o 
   8   3   5       20.18       39.28     16.71 o 
   9   3   5        7.50       24.89     15.74 o 
  10   3   5      301.80      343.47     40.44 o 
 -11   4   5       60.54        3.66     22.83 o 
 -10   4   5       93.09      147.65     31.49 o 
  -9   4   5       12.92       22.57     11.73 o 
  -8   4   5       70.66       86.26     16.39 o 
  -7   4   5      245.92      244.94     26.24 o 
  -6   4   5      302.33      307.99     21.89 o 
  -5   4   5      176.03      222.25     20.60 o 
  -4   4   5      189.80      228.12     16.30 o 
  -3   4   5      266.79      291.50     16.31 o 
  -2   4   5       99.84       75.70     10.55 o 
  -1   4   5     1921.15     1886.89     41.67 o 
   0   4   5      107.83      110.05     17.27 o 
   1   4   5       81.67       65.19      7.01 o 
   2   4   5      831.75      986.92     26.34 o 
   3   4   5      687.63      727.34     25.26 o 
   4   4   5        0.53        2.03      5.64 o 
   5   4   5        1.73        4.38      6.95 o 
   6   4   5        0.20        6.58     11.12 o 
   7   4   5        1.78       -8.56     10.42 o 
   8   4   5      202.48      223.97     42.73 o 
   9   4   5      129.26      143.38     40.73 o 
  10   4   5       29.66       37.37     18.97 o 
 -11   5   5       15.03        6.59     22.00 o 
 -10   5   5        3.96      -14.55     14.55 o 
  -9   5   5       36.73       32.81     13.17 o 
  -8   5   5        8.31       13.39      9.93 o 
  -7   5   5      357.29      338.96     25.76 o 
  -6   5   5      461.88      540.58     29.70 o 
  -5   5   5       53.12       73.99     13.32 o 
  -4   5   5       76.57       72.99     11.65 o 
  -3   5   5       80.47      101.31     12.38 o 
  -2   5   5        0.05       -0.95      4.28 o 
  -1   5   5      166.44      118.08     14.69 o 
   0   5   5        9.98        8.94      4.55 o 
   1   5   5      394.88      409.25     25.17 o 
   2   5   5        0.87       -2.02      3.66 o 
   3   5   5      571.63      631.70     24.32 o 
   4   5   5       73.36       74.81     11.90 o 
   5   5   5      282.69      258.90     23.66 o 
   6   5   5        5.47       -1.20      9.55 o 
   7   5   5        1.20       -6.99     10.57 o 
   8   5   5        1.70       -2.13     18.94 o 
   9   5   5       11.30        0.88     21.30 o 
  10   5   5       12.98       11.50     17.85 o 
 -10   6   5       19.20        8.40     14.17 o 
  -9   6   5        1.05       -8.03     11.48 o 
  -8   6   5       65.75       73.70     16.74 o 
  -7   6   5       15.24       11.14     10.67 o 
  -6   6   5      291.96      354.47     24.83 o 
  -5   6   5      853.44      945.07     37.09 o 
  -4   6   5     1439.37     1395.70     41.95 o 
  -3   6   5       36.35       28.90      8.60 o 
  -2   6   5      794.80      801.03     27.04 o 
  -1   6   5      344.55      339.34     18.60 o 
   0   6   5        3.79        4.63      5.27 o 
   1   6   5      157.79      136.33     11.45 o 
   2   6   5       46.02       50.17      8.45 o 
   3   6   5      193.01      200.51     16.03 o 
   4   6   5      433.26      414.53     22.49 o 
   5   6   5        9.73        5.89      8.47 o 
   6   6   5      162.26      165.97     24.30 o 
   7   6   5       97.97       82.74     18.97 o 
   8   6   5       49.62       25.17     14.84 o 
   9   6   5       45.14       -0.56     35.00 o 
  10   6   5       16.98      -16.05     37.94 o 
 -10   7   5        1.30        2.26     24.98 o 
  -9   7   5        2.46      -14.18     16.33 o 
  -8   7   5        1.20        3.03     11.06 o 
  -7   7   5       60.65       69.26     14.60 o 
  -6   7   5        1.29        3.09      9.04 o 
  -5   7   5      999.37      972.46     39.35 o 
  -4   7   5      173.51      181.26     18.38 o 
  -3   7   5      746.95      830.55     31.79 o 
  -2   7   5       76.36       65.27     11.06 o 
  -1   7   5       99.10      100.48     15.65 o 
   0   7   5      243.25      227.13     16.38 o 
   1   7   5        2.89       -1.26      5.15 o 
   2   7   5        3.79        2.61      5.59 o 
   3   7   5      336.91      317.93     19.85 o 
   4   7   5       10.61        8.21     11.79 o 
   5   7   5      569.75      675.22     53.27 o 
   6   7   5       92.19       95.43     27.80 o 
   7   7   5      142.81      168.71     36.45 o 
   8   7   5        9.30       10.54     18.17 o 
   9   7   5        8.45       -8.80     21.38 o 
  -9   8   5       13.86       19.08     13.62 o 
  -8   8   5        0.87       -9.12     12.48 o 
  -7   8   5       42.10       49.52     13.27 o 
  -6   8   5      234.52      240.29     23.92 o 
  -5   8   5       96.73      102.41     16.58 o 
  -4   8   5      266.04      293.07     21.90 o 
  -3   8   5     3078.37     3365.29     67.51 o 
  -2   8   5     2623.84     2711.69     72.32 o 
  -1   8   5     2445.46     2599.79    100.84 o 
   0   8   5       55.48       30.54     19.83 o 
   1   8   5        7.56        3.29      9.46 o 
   2   8   5       16.85       10.94     10.48 o 
   3   8   5       24.46       15.77     11.59 o 
   4   8   5      323.70      378.43     40.93 o 
   5   8   5      168.53      160.60     32.19 o 
   6   8   5       20.59        9.00     14.39 o 
   7   8   5        6.41       10.74     17.66 o 
   8   8   5        5.55      -10.44     24.08 o 
   9   8   5        6.65        4.06     24.84 o 
  -9   9   5       64.06      126.96     25.34 o 
  -8   9   5       13.15        8.39     14.67 o 
  -7   9   5       70.23       40.54     16.84 o 
  -6   9   5       19.49        6.76     11.25 o 
  -5   9   5      173.54      206.47     28.28 o 
  -4   9   5       59.45       71.90     17.39 o 
  -3   9   5     1062.15     1119.54     51.40 o 
  -2   9   5       12.21        5.68     10.72 o 
  -1   9   5       41.20       34.12     15.53 o 
   0   9   5      248.35      194.64     45.71 o 
   1   9   5       75.67       85.17     24.27 o 
   2   9   5        4.50       -1.54     10.30 o 
   3   9   5       40.99       13.93     12.82 o 
   4   9   5       32.32       43.54     24.43 o 
   5   9   5      310.78      450.91     46.95 o 
   6   9   5       61.02       77.71     26.90 o 
   7   9   5       72.24       16.32     25.15 o 
   8   9   5        1.13      -16.99     19.57 o 
  -8  10   5       80.72       79.29     19.08 o 
  -7  10   5        5.71        9.27     14.37 o 
  -6  10   5        1.94       11.49     12.31 o 
  -5  10   5       81.50       89.63     25.02 o 
  -4  10   5       20.07       12.27     12.79 o 
  -3  10   5       73.60       66.14     17.10 o 
  -2  10   5      341.99      382.30     33.42 o 
  -1  10   5      451.12      434.69     87.95 o 
   0  10   5      427.04      403.27     37.80 o 
   1  10   5       58.40       88.69     19.66 o 
   2  10   5        2.14       -7.89      9.64 o 
   3  10   5       32.42       34.79     28.90 o 
   4  10   5      129.80      130.34     31.55 o 
   5  10   5       17.02       40.01     22.15 o 
   6  10   5       59.99        6.84     23.51 o 
   7  10   5        3.58       -3.92     58.93 o 
  -7  11   5       70.46       94.09     23.96 o 
  -6  11   5       17.52       40.42     23.34 o 
  -5  11   5      131.96       77.06     49.50 o 
  -4  11   5        0.03        9.82     12.15 o 
  -3  11   5      326.66      393.48     34.15 o 
  -2  11   5        6.00       -2.55     10.22 o 
  -1  11   5       76.99       71.95     23.50 o 
   0  11   5        7.79       -8.88     11.91 o 
   1  11   5      212.86      180.11     26.76 o 
   2  11   5       29.64       31.71     15.95 o 
   3  11   5       13.44       18.95     18.64 o 
   4  11   5       57.26       59.28     24.92 o 
   5  11   5       56.81       22.92     19.48 o 
   6  11   5        2.49       12.39     21.34 o 
  -6  12   5        8.01       23.28     27.03 o 
  -5  12   5       14.77       71.44     23.47 o 
  -4  12   5      234.29      352.47     58.30 o 
  -3  12   5        7.39      -10.79     41.02 o 
  -2  12   5      102.44      123.69     30.45 o 
  -1  12   5        4.49       17.63     13.78 o 
   0  12   5       18.85       26.22     14.50 o 
   1  12   5       79.93       97.07     22.21 o 
   2  12   5        2.59        7.83     17.49 o 
   3  12   5       27.99       22.10     43.66 o 
   4  12   5        8.92       16.35     17.58 o 
   5  12   5        8.90       39.49     22.77 o 
  -5  13   5        8.32       -3.60     41.22 o 
  -4  13   5        9.99       -2.70     31.27 o 
  -3  13   5       95.33       -7.34     31.82 o 
  -2  13   5        0.89       19.13     23.53 o 
  -1  13   5       10.63       24.18     28.63 o 
   0  13   5        5.00        4.90     24.18 o 
   1  13   5        1.14        1.90     27.48 o 
   2  13   5        2.12       -9.73     18.64 o 
   3  13   5        1.51        1.85     20.19 o 
   4  13   5       63.21       58.02     86.53 o 
  -2  14   5       82.67      108.16     54.11 o 
  -1  14   5       55.80       21.33     42.17 o 
   0  14   5       42.87       68.10     36.97 o 
   1  14   5        4.78      -13.06     21.02 o 
 -10   0   6        2.55       15.09     26.48 o 
  -8   0   6      139.70      112.71     37.17 o 
  -6   0   6       59.05       67.68     19.16 o 
  -4   0   6        1.24        3.97      7.33 o 
  -2   0   6      379.03      448.63     22.91 o 
   0   0   6      892.58      870.43     29.77 o 
   2   0   6     5684.53     6105.66     74.95 o 
   4   0   6      531.18      507.95     26.91 o 
   6   0   6       47.92       38.08     20.82 o 
   8   0   6       76.51       86.53     38.67 o 
  10   0   6        1.78       -5.15     33.82 o 
 -11   1   6       31.34       12.20     21.88 o 
 -10   1   6        9.04      -14.45     14.45 o 
  -9   1   6        7.37        1.76     16.02 o 
  -8   1   6       19.88       56.56     20.11 o 
  -7   1   6        0.69        1.99      8.90 o 
  -6   1   6        9.49       10.13      6.63 o 
  -5   1   6      814.14      811.66     33.70 o 
  -4   1   6      217.02      219.70     14.47 o 
  -3   1   6     2343.45     2364.35     38.93 o 
  -2   1   6      373.15      403.31     15.48 o 
  -1   1   6      782.11      807.37     20.35 o 
   0   1   6     1174.88     1089.90     22.96 o 
   1   1   6     4877.87     4936.59     41.86 o 
   2   1   6      865.23      936.08     22.27 o 
   3   1   6      600.63      553.05     18.48 o 
   4   1   6     2177.67     2218.23     38.70 o 
   5   1   6      407.81      349.78     19.83 o 
   6   1   6        0.03        4.64      9.79 o 
   7   1   6      270.86      309.68     39.71 o 
   8   1   6       14.76       12.06     13.10 o 
   9   1   6       50.74       66.63     22.22 o 
  10   1   6        0.43       -1.95     21.32 o 
 -11   2   6       62.70       34.46     52.08 o 
 -10   2   6      219.60      280.62     45.57 o 
  -9   2   6      602.62      599.54     67.12 o 
  -8   2   6      168.60      110.79     19.69 o 
  -7   2   6      552.39      568.74     33.10 o 
  -6   2   6       10.18       -7.43      8.49 o 
  -5   2   6        0.13       -2.76      4.28 o 
  -4   2   6      257.55      240.64     12.87 o 
  -3   2   6     1138.37     1200.93     25.34 o 
  -2   2   6      413.90      380.96     13.17 o 
  -1   2   6     1710.80     1766.06     22.77 o 
   0   2   6     1674.70     1664.19     21.00 o 
   1   2   6      102.71      107.67      7.95 o 
   2   2   6       35.72       39.79      6.76 o 
   3   2   6        0.33       -2.85      4.52 o 
   4   2   6      180.15      186.43     15.23 o 
   5   2   6        7.17        5.89      7.23 o 
   6   2   6        0.14        9.49      7.24 o 
   7   2   6      198.09      218.01     29.64 o 
   8   2   6      193.94      219.92     30.83 o 
   9   2   6      225.27      245.49     34.85 o 
  10   2   6       14.19       16.47     17.48 o 
 -11   3   6        0.19      -16.67     16.67 o 
 -10   3   6        0.27      -13.37     13.37 o 
  -9   3   6       39.41       28.74     19.40 o 
  -8   3   6       35.40       45.88     14.66 o 
  -7   3   6       25.40       16.93      9.93 o 
  -6   3   6       45.51       31.27      9.68 o 
  -5   3   6      645.84      663.97     25.54 o 
  -4   3   6      648.89      762.39     21.37 o 
  -3   3   6     1925.43     1936.40     33.03 o 
  -2   3   6     2502.74     2639.32     35.12 o 
  -1   3   6       24.85       22.86      4.15 o 
   0   3   6        2.51        0.88      5.57 o 
   1   3   6      148.08      128.20      9.15 o 
   2   3   6       25.83       18.74      6.82 o 
   3   3   6      551.28      509.91     21.54 o 
   4   3   6      250.37      258.24     17.43 o 
   5   3   6     1841.52     1853.75     46.42 o 
   6   3   6        2.24       -8.23      8.23 o 
   7   3   6      402.56      381.13     32.46 o 
   8   3   6        7.46       17.64     12.73 o 
   9   3   6       28.19       66.15     27.85 o 
  10   3   6        8.54       15.04     18.27 o 
 -11   4   6        0.02        8.97     21.42 o 
 -10   4   6      131.63      173.59     35.40 o 
  -9   4   6       49.76       40.42     17.06 o 
  -8   4   6       31.58       27.58     11.88 o 
  -7   4   6      117.21      128.92     18.29 o 
  -6   4   6      300.87      268.92     22.59 o 
  -5   4   6      147.74      184.40     16.95 o 
  -4   4   6      578.53      534.85     24.09 o 
  -3   4   6       28.70       33.51      6.34 o 
  -2   4   6      304.60      257.41     12.71 o 
  -1   4   6     4455.42     4807.85     87.01 o 
   0   4   6      430.27      483.32     24.55 o 
   1   4   6        0.84       -5.18      6.12 o 
   2   4   6      361.80      362.85     15.60 o 
   3   4   6      652.54      600.71     23.48 o 
   4   4   6      735.61      778.92     29.21 o 
   5   4   6      261.63      275.13     19.48 o 
   6   4   6      522.22      541.19     39.45 o 
   7   4   6       35.73       28.94     16.87 o 
   8   4   6      477.46      499.13     39.78 o 
   9   4   6        3.54        8.18     15.02 o 
  10   4   6       48.82       48.64     21.01 o 
 -11   5   6        4.25      -18.69     22.23 o 
 -10   5   6        0.04        1.41     25.32 o 
  -9   5   6      145.27      174.81     24.37 o 
  -8   5   6       73.91       65.91     15.24 o 
  -7   5   6       64.92       47.54     15.06 o 
  -6   5   6      159.20      130.45     17.95 o 
  -5   5   6        2.61       -0.96      6.51 o 
  -4   5   6       99.54       96.73     12.90 o 
  -3   5   6      714.61      678.31     25.50 o 
  -2   5   6        4.26        7.86      5.05 o 
  -1   5   6      995.75     1087.36     24.12 o 
   0   5   6       65.52       60.13     14.86 o 
   1   5   6      861.67      888.55     47.82 o 
   2   5   6      238.08      202.45     12.59 o 
   3   5   6        3.78        5.21      5.99 o 
   4   5   6      460.95      500.74     24.29 o 
   5   5   6      116.18       79.46     16.97 o 
   6   5   6        1.36       10.89     10.65 o 
   7   5   6       61.30       83.75     19.56 o 
   8   5   6        0.22        4.78     13.11 o 
   9   5   6       24.18       23.46     19.90 o 
  10   5   6       85.82      104.47     35.25 o 
 -10   6   6       50.99       75.60     19.47 o 
  -9   6   6      187.19      222.55     27.53 o 
  -8   6   6       72.61       69.10     15.70 o 
  -7   6   6       39.21       28.74     12.39 o 
  -6   6   6      283.11      279.93     23.24 o 
  -5   6   6        1.28       -4.61      6.81 o 
  -4   6   6      623.19      611.82     28.69 o 
  -3   6   6      155.48      152.69     14.42 o 
  -2   6   6      591.90      574.72     22.77 o 
  -1   6   6      262.55      245.45     15.60 o 
   0   6   6        0.05        9.07     12.94 o 
   1   6   6      281.05      328.88     25.20 o 
   2   6   6       63.20       63.88      8.92 o 
   3   6   6      300.49      287.81     18.15 o 
   4   6   6      359.55      375.56     22.13 o 
   5   6   6      120.92      109.87     18.92 o 
   6   6   6      183.19      203.58     29.37 o 
   7   6   6       38.88       52.63     23.01 o 
   8   6   6       49.64       11.45     32.75 o 
   9   6   6        1.85       18.89     20.11 o 
 -10   7   6        1.71       -4.45     16.75 o 
  -9   7   6       91.19       80.60     18.22 o 
  -8   7   6       85.58      116.93     18.80 o 
  -7   7   6       19.60        9.87     10.15 o 
  -6   7   6      375.22      377.77     26.56 o 
  -5   7   6      455.82      465.81     27.73 o 
  -4   7   6       85.34      105.60     15.17 o 
  -3   7   6     1388.96     1341.39     39.61 o 
  -2   7   6       88.57       75.38     11.46 o 
  -1   7   6       37.62       40.18     15.39 o 
   0   7   6      107.09       93.29     20.31 o 
   1   7   6       45.88       49.80     16.38 o 
   2   7   6      168.44      182.56     19.55 o 
   3   7   6       10.43        1.40      8.65 o 
   4   7   6      766.02      777.68    116.08 o 
   5   7   6      161.33      139.11     29.32 o 
   6   7   6      108.18       95.28     28.75 o 
   7   7   6       95.52       86.14     29.18 o 
   8   7   6       18.11      -16.70     34.47 o 
   9   7   6        4.89       18.57     22.48 o 
  -9   8   6        2.56       -3.29     11.79 o 
  -8   8   6       73.30       77.67     16.74 o 
  -7   8   6        0.04       -7.62      8.85 o 
  -6   8   6       88.69       67.02     14.84 o 
  -5   8   6       20.45       24.72      9.82 o 
  -4   8   6      834.77      943.82     37.56 o 
  -3   8   6        1.38       -1.16      9.27 o 
  -2   8   6       14.42        2.04     10.25 o 
  -1   8   6      190.35      197.69     31.46 o 
   0   8   6      332.15      302.80     32.21 o 
   1   8   6      153.86      126.01     21.39 o 
   2   8   6      192.71      191.57     22.37 o 
   3   8   6      179.48      157.70     22.77 o 
   4   8   6       45.26       60.48     21.56 o 
   5   8   6       82.33       94.02     26.69 o 
   6   8   6        1.59      -12.81     12.81 o 
   7   8   6        7.24       35.67     19.68 o 
   8   8   6        0.44       18.37     23.98 o 
  -9   9   6       61.32       76.44     20.16 o 
  -8   9   6       67.22       79.28     19.80 o 
  -7   9   6       75.46       92.84     28.23 o 
  -6   9   6       85.63       73.43     17.47 o 
  -5   9   6       15.48       36.99     13.50 o 
  -4   9   6      145.65      145.65     23.99 o 
  -3   9   6       91.83       60.90     16.61 o 
  -2   9   6       11.08       -0.30      9.34 o 
  -1   9   6        4.47       -2.27     18.83 o 
   0   9   6      140.91      111.56     37.27 o 
   1   9   6        0.70       17.83     11.65 o 
   2   9   6       42.78       42.05     15.20 o 
   3   9   6       25.48        0.76     11.78 o 
   4   9   6      115.96      125.81     29.58 o 
   5   9   6       61.88       73.20     36.15 o 
   6   9   6      107.83       89.41     26.83 o 
   7   9   6        0.00       30.67     17.73 o 
   8   9   6        0.70        8.10     26.95 o 
  -8  10   6       40.13       -2.03     15.66 o 
  -7  10   6      253.54      314.24     33.87 o 
  -6  10   6        3.65        8.90     13.94 o 
  -5  10   6       15.67       18.20     13.19 o 
  -4  10   6       10.76       -9.49      9.49 o 
  -3  10   6       67.54       98.75     20.08 o 
  -2  10   6      110.56       84.78     18.16 o 
  -1  10   6      361.24      425.38    112.53 o 
   0  10   6        2.73        3.65     12.26 o 
   1  10   6      267.68      257.33     29.78 o 
   2  10   6      117.54      148.73     25.36 o 
   3  10   6      134.69      170.98     35.15 o 
   4  10   6        0.04        8.20     16.72 o 
   5  10   6        9.97       21.58     19.52 o 
   6  10   6       60.81       10.51     16.40 o 
   7  10   6        5.41       12.09     23.25 o 
  -7  11   6        6.85       -2.96     18.76 o 
  -6  11   6       45.63       39.27     21.07 o 
  -5  11   6        4.18       -2.09     17.17 o 
  -4  11   6       44.59       54.75     22.04 o 
  -3  11   6        0.05       -3.43     15.24 o 
  -2  11   6      209.46      241.02     38.48 o 
  -1  11   6        1.37      -12.70     12.70 o 
   0  11   6      199.01      215.52     31.00 o 
   1  11   6        0.16        2.60     13.99 o 
   2  11   6       62.18       75.22     18.81 o 
   3  11   6       24.05       31.87     19.43 o 
   4  11   6      236.29       96.60    121.35 o 
   5  11   6       67.00       28.96     36.95 o 
   6  11   6       13.26       -7.31     22.16 o 
  -6  12   6       26.26       22.97     19.45 o 
  -5  12   6       53.96       20.77     26.65 o 
  -4  12   6       61.20       19.98     18.70 o 
  -3  12   6        0.70       -7.27     17.13 o 
  -2  12   6       15.63       13.60     19.48 o 
  -1  12   6       43.26       42.63     18.05 o 
   0  12   6       43.27       33.37     17.83 o 
   1  12   6       55.13       79.13     26.07 o 
   2  12   6        5.02      -13.99     13.99 o 
   3  12   6       66.69       26.60     55.28 o 
   4  12   6       18.93       14.59     22.31 o 
   5  12   6        4.36       15.10     23.74 o 
  -4  13   6        2.08      -20.58     30.88 o 
  -3  13   6        0.53       10.79     30.38 o 
  -2  13   6       42.96       73.83     24.48 o 
  -1  13   6       43.68       56.60     22.64 o 
   0  13   6      166.98      181.90     30.78 o 
   1  13   6        1.44      -10.49     25.33 o 
   2  13   6        4.35      -11.40     18.05 o 
   3  13   6       10.30        1.23     20.88 o 
  -1  14   6        5.02      -14.04     34.87 o 
   0  14   6       13.31        1.75     35.42 o 
 -11   0   7       60.30       30.08     32.37 o 
  -9   0   7      134.51      165.57     48.31 o 
  -7   0   7      524.32      515.96     34.60 o 
  -5   0   7      810.13      788.57     37.39 o 
  -3   0   7      623.89      621.73     30.36 o 
  -1   0   7      651.21      609.99     40.69 o 
   1   0   7      264.09      225.41     12.13 o 
   3   0   7     8017.01     8388.25    101.96 o 
   5   0   7       94.35       94.09     16.40 o 
   7   0   7       28.68       33.46     20.68 o 
   9   0   7      167.46      139.79     50.41 o 
 -11   1   7        2.92        3.77     20.45 o 
 -10   1   7        5.22      -12.11     57.18 o 
  -9   1   7       56.60       32.02     49.98 o 
  -8   1   7      698.83      655.13     51.13 o 
  -7   1   7       38.42       38.58     12.90 o 
  -6   1   7      553.08      622.00     24.54 o 
  -5   1   7      116.82      141.70     13.44 o 
  -4   1   7        7.13        3.88      5.11 o 
  -3   1   7       54.34       53.95      8.42 o 
  -2   1   7      150.21      186.02     11.82 o 
  -1   1   7      816.46      790.36     21.52 o 
   0   1   7     2795.65     2866.35     36.63 o 
   1   1   7        0.57        6.00      3.22 o 
   2   1   7      312.63      276.81     12.83 o 
   3   1   7        0.86        1.97      4.58 o 
   4   1   7       94.36      119.93     11.99 o 
   5   1   7       42.91       38.40      8.72 o 
   6   1   7        1.16       10.85      8.80 o 
   7   1   7       50.22       48.80     21.99 o 
   8   1   7       40.39       45.86     17.18 o 
   9   1   7       28.94       39.19     18.67 o 
  10   1   7       72.30       79.92     34.45 o 
 -11   2   7        1.88       -4.01     19.71 o 
 -10   2   7       10.39       17.37     20.26 o 
  -9   2   7      107.32      112.96     29.70 o 
  -8   2   7        3.86        9.76     11.96 o 
  -7   2   7      781.48      782.06     39.02 o 
  -6   2   7      494.12      504.96     21.48 o 
  -5   2   7     1212.47     1170.91     31.38 o 
  -4   2   7       10.95        9.68      5.55 o 
  -3   2   7       29.80       29.37      7.78 o 
  -2   2   7       31.34       43.85      7.28 o 
  -1   2   7      240.08      248.75     12.52 o 
   0   2   7     1208.08     1222.82     20.27 o 
   1   2   7       23.12       10.42      4.17 o 
   2   2   7      484.54      538.45     19.87 o 
   3   2   7     5765.24     5915.01     67.50 o 
   4   2   7      214.39      192.00     14.43 o 
   5   2   7     1113.18     1129.68     37.46 o 
   6   2   7      159.58      155.00     18.33 o 
   7   2   7       52.40       53.02     18.36 o 
   8   2   7       22.41       23.15     13.78 o 
   9   2   7       43.25       36.70     18.26 o 
  10   2   7       68.90       99.44     33.90 o 
 -11   3   7       43.80       25.10     22.33 o 
 -10   3   7       34.71       61.65     24.36 o 
  -9   3   7      144.12      156.22     32.63 o 
  -8   3   7      876.27      939.15     46.17 o 
  -7   3   7       11.40        5.17      9.25 o 
  -6   3   7       22.45       31.19     10.29 o 
  -5   3   7      450.26      555.55     19.88 o 
  -4   3   7       15.39       30.07      6.30 o 
  -3   3   7       14.11       11.81      4.73 o 
  -2   3   7      153.14      162.34     10.29 o 
  -1   3   7      145.38      184.89      9.31 o 
   0   3   7       34.11       25.24      8.35 o 
   1   3   7      435.28      397.42     15.79 o 
   2   3   7      343.50      314.46     14.78 o 
   3   3   7     2020.17     2042.44     39.59 o 
   4   3   7      979.55      951.23     32.32 o 
   5   3   7      154.22      156.93     17.30 o 
   6   3   7      575.43      536.48     35.71 o 
   7   3   7       91.68       93.30     20.46 o 
   8   3   7        0.04        1.55     12.49 o 
   9   3   7       64.71       54.04     20.56 o 
  10   3   7      120.22      141.51     28.47 o 
 -11   4   7        7.55        1.27     22.44 o 
 -10   4   7        3.27       13.34     22.33 o 
  -9   4   7        3.14      -13.18     13.75 o 
  -8   4   7      227.51      242.13     25.03 o 
  -7   4   7       80.59       75.75     14.95 o 
  -6   4   7       82.96       87.19     14.85 o 
  -5   4   7      127.39      149.51     16.95 o 
  -4   4   7        6.71        6.62      4.85 o 
  -3   4   7      275.07      267.28     13.70 o 
  -2   4   7      129.07      152.03      9.95 o 
  -1   4   7      122.65      134.38     11.26 o 
   0   4   7     1645.39     1628.44     56.03 o 
   1   4   7       49.91       56.43     10.59 o 
   2   4   7     1943.71     1899.38     37.17 o 
   3   4   7      920.69      999.97     30.86 o 
   4   4   7      148.32      151.40     15.96 o 
   5   4   7        5.22       -4.75      7.01 o 
   6   4   7       24.51        9.27     16.17 o 
   7   4   7       87.70       58.90     18.39 o 
   8   4   7       23.32       41.21     17.58 o 
   9   4   7       13.62       18.88     15.85 o 
  10   4   7        7.82       -0.59     21.37 o 
 -11   5   7       45.78       38.42     26.49 o 
 -10   5   7      106.78       56.59     25.71 o 
  -9   5   7       18.79       23.71     12.70 o 
  -8   5   7       65.09       57.80     14.43 o 
  -7   5   7        4.85       11.51      9.22 o 
  -6   5   7       12.31       18.66      9.03 o 
  -5   5   7        3.55       10.53      7.94 o 
  -4   5   7      892.06      904.19     31.88 o 
  -3   5   7        6.18       21.47      6.81 o 
  -2   5   7       19.01       33.44      7.09 o 
  -1   5   7      142.57      156.94     14.73 o 
   0   5   7       17.20       23.92     11.05 o 
   1   5   7       15.98       18.40      9.77 o 
   2   5   7      578.81      613.73     20.11 o 
   3   5   7      451.72      431.47     21.20 o 
   4   5   7      195.23      186.91     17.85 o 
   5   5   7        9.91        3.96     11.65 o 
   6   5   7       47.66       73.63     17.38 o 
   7   5   7       71.75       61.39     17.37 o 
   8   5   7       41.57       44.81     23.50 o 
   9   5   7       50.86       70.23     26.19 o 
  10   5   7       33.26       -9.33     25.37 o 
 -10   6   7       59.96       57.27     17.59 o 
  -9   6   7        1.63       -2.20     11.40 o 
  -8   6   7        1.68       14.82     10.56 o 
  -7   6   7      258.88      256.70     25.30 o 
  -6   6   7        1.52        2.69      8.31 o 
  -5   6   7       28.27       30.53     10.14 o 
  -4   6   7      969.60      911.61     33.65 o 
  -3   6   7      449.56      441.83     21.81 o 
  -2   6   7      694.63      700.86     24.16 o 
  -1   6   7       20.03       16.96      8.38 o 
   0   6   7      484.16      499.30     36.43 o 
   1   6   7       11.30       24.44     10.51 o 
   2   6   7      427.01      379.19     24.54 o 
   3   6   7      592.91      658.36     35.84 o 
   4   6   7       18.06       17.05     10.81 o 
   5   6   7      161.54      110.64     38.27 o 
   6   6   7      362.58      367.88     41.23 o 
   7   6   7       19.93       -7.55     27.93 o 
   8   6   7       20.04      -15.64     15.64 o 
   9   6   7        0.06      -13.61     19.67 o 
 -10   7   7        6.18        8.47     17.69 o 
  -9   7   7        9.37        3.10     13.03 o 
  -8   7   7       25.30       20.47     12.23 o 
  -7   7   7        0.39       -9.99      9.99 o 
  -6   7   7       34.95       86.42     15.33 o 
  -5   7   7      536.43      494.25     31.81 o 
  -4   7   7       72.85       70.34     12.99 o 
  -3   7   7     1060.87     1113.29     50.90 o 
  -2   7   7      141.59      154.28     20.24 o 
  -1   7   7     1486.28     1488.52     48.92 o 
   0   7   7       49.78       46.72     16.53 o 
   1   7   7       22.42       43.24     14.49 o 
   2   7   7      138.94      119.79     17.19 o 
   3   7   7       11.31        3.82     10.00 o 
   4   7   7      148.86      107.57     29.58 o 
   5   7   7       39.55       23.51     16.93 o 
   6   7   7        6.64      -13.29     13.29 o 
   7   7   7       41.78       52.23     39.37 o 
   8   7   7       23.77       40.13     20.95 o 
   9   7   7        2.79       62.10     26.35 o 
  -9   8   7       14.89       40.27     19.97 o 
  -8   8   7       17.51       38.24     14.18 o 
  -7   8   7        4.04       -4.52     12.46 o 
  -6   8   7      185.26      202.96     28.97 o 
  -5   8   7      142.67      111.99     20.51 o 
  -4   8   7      110.78      112.75     19.75 o 
  -3   8   7      215.17      199.95     22.57 o 
  -2   8   7       59.78       58.85     14.09 o 
  -1   8   7       53.04       45.57     12.61 o 
   0   8   7      491.50      490.13     40.69 o 
   1   8   7      323.28      324.59     29.53 o 
   2   8   7        1.53       -1.94      7.67 o 
   3   8   7      315.57      333.06     28.66 o 
   4   8   7      150.44      232.80     40.89 o 
   5   8   7      177.07      131.12     29.65 o 
   6   8   7      425.95      509.17    109.49 o 
   7   8   7        2.66      -18.14     18.14 o 
   8   8   7       11.13      -17.79     17.79 o 
  -9   9   7       61.52       71.18     29.72 o 
  -8   9   7       56.52       25.60     18.14 o 
  -7   9   7       27.42        5.99     13.50 o 
  -6   9   7      105.91      126.60     24.42 o 
  -5   9   7        5.10        2.89     11.04 o 
  -4   9   7        0.14        3.05     10.56 o 
  -3   9   7       43.38       49.15     14.92 o 
  -2   9   7       81.54       75.87     17.03 o 
  -1   9   7      111.90      109.12     19.20 o 
   0   9   7       67.81       59.89     19.29 o 
   1   9   7        4.66       -0.08     11.05 o 
   2   9   7        0.02        7.28      9.18 o 
   3   9   7       64.30       76.80     18.11 o 
   4   9   7        0.34       -3.11     13.66 o 
   5   9   7      142.61      197.87     66.12 o 
   6   9   7       59.73       19.04     26.50 o 
   7   9   7       87.26       33.05     27.20 o 
   8   9   7        9.73       -9.30     27.23 o 
  -8  10   7       50.14       44.53     22.24 o 
  -7  10   7        2.82      -35.70     35.70 o 
  -6  10   7        5.11        8.53     18.78 o 
  -5  10   7        1.59      -17.49     17.49 o 
  -4  10   7        3.98       13.56     16.64 o 
  -3  10   7       12.44       -2.65     20.73 o 
  -2  10   7      341.57      341.12     38.77 o 
  -1  10   7       99.83       72.34     20.51 o 
   0  10   7      296.40      313.10     34.03 o 
   1  10   7      410.66      429.75     36.11 o 
   2  10   7      420.22      484.29     37.44 o 
   3  10   7       58.94       77.51     26.24 o 
   4  10   7       92.64      105.85     29.87 o 
   5  10   7        0.01       10.53     18.91 o 
   6  10   7       60.80        2.72     17.93 o 
   7  10   7        3.32      -21.88     22.01 o 
  -7  11   7        2.54       19.49     18.85 o 
  -6  11   7        1.06       -7.16     23.81 o 
  -5  11   7       17.80        8.99     18.68 o 
  -4  11   7        1.61       13.84     22.03 o 
  -3  11   7      252.35      257.65     42.60 o 
  -2  11   7       74.21       30.04     18.54 o 
  -1  11   7       75.68      104.98     50.23 o 
   0  11   7        2.47      -10.69     13.20 o 
   1  11   7       72.07       74.16     20.36 o 
   2  11   7       47.76       24.18     14.35 o 
   3  11   7        8.07       -4.79     17.69 o 
   4  11   7       71.91      154.73     50.61 o 
   5  11   7      227.75      378.39     62.50 o 
   6  11   7        1.01        2.10     24.67 o 
  -6  12   7        1.38        0.51     20.83 o 
  -5  12   7        0.07       22.31     22.24 o 
  -4  12   7        0.80       11.98     16.68 o 
  -3  12   7       10.50       27.33     18.24 o 
  -2  12   7      178.38      159.87     34.10 o 
  -1  12   7        0.02       -6.87     13.95 o 
   0  12   7       46.75       82.85     21.59 o 
   1  12   7        4.71        7.96     14.25 o 
   2  12   7        8.14       25.41     16.68 o 
   3  12   7        5.54       -5.65     17.15 o 
   4  12   7       72.97       72.15     86.21 o 
   5  12   7       12.63       17.28     24.19 o 
  -4  13   7       32.07       49.63     51.68 o 
  -3  13   7       90.43      153.37    158.82 o 
  -2  13   7        0.45       -3.79     18.22 o 
  -1  13   7       62.95       94.38     23.63 o 
   0  13   7        0.13       -7.34     15.07 o 
   1  13   7        8.88       27.83     35.57 o 
   2  13   7        2.01      -15.61     15.61 o 
   3  13   7       23.91       28.96     24.88 o 
 -10   0   8      266.50      242.10     61.25 o 
  -8   0   8      941.67     1006.49     88.18 o 
  -6   0   8        7.61        6.18      8.12 o 
  -4   0   8       13.31        2.77      8.41 o 
  -2   0   8      432.08      394.21     24.75 o 
   0   0   8       51.22       48.66      7.83 o 
   2   0   8      875.67     1063.82     38.24 o 
   4   0   8      184.68      154.96     19.57 o 
   6   0   8        6.10       28.04     13.32 o 
   8   0   8       33.57       -8.69     23.78 o 
  10   0   8       39.00       49.51     40.92 o 
 -11   1   8        2.88       24.38     24.92 o 
 -10   1   8        8.38       22.90     20.40 o 
  -9   1   8        0.04        6.66     14.93 o 
  -8   1   8       88.78       94.46     26.38 o 
  -7   1   8        0.78        5.89      9.13 o 
  -6   1   8       61.24       49.81     10.07 o 
  -5   1   8       94.00       92.24     11.83 o 
  -4   1   8      317.29      314.04     17.33 o 
  -3   1   8       11.21       12.17      7.00 o 
  -2   1   8      380.95      421.56     18.15 o 
  -1   1   8     2046.53     2083.14     37.16 o 
   0   1   8        1.77        0.43      2.94 o 
   1   1   8      223.76      185.14      9.34 o 
   2   1   8      278.39      291.36     13.10 o 
   3   1   8     4786.72     5077.44     57.29 o 
   4   1   8       53.36       52.66      8.63 o 
   5   1   8       12.26        4.24      6.44 o 
   6   1   8        0.12        4.88      9.80 o 
   7   1   8       76.36       93.90     20.75 o 
   8   1   8        2.91       -4.25     12.09 o 
   9   1   8      122.20      138.54     26.91 o 
  10   1   8        2.63       11.02     22.49 o 
 -11   2   8        2.66       25.84     25.02 o 
 -10   2   8       80.02       94.50     39.04 o 
  -9   2   8       22.22       26.11     22.73 o 
  -8   2   8      370.05      380.88     29.89 o 
  -7   2   8       89.58       97.46     18.31 o 
  -6   2   8       32.52       25.45      7.71 o 
  -5   2   8      194.29      168.98     14.64 o 
  -4   2   8      397.06      489.61     26.37 o 
  -3   2   8      489.08      533.87     21.04 o 
  -2   2   8     5114.19     5382.35     81.19 o 
  -1   2   8      777.76      823.75     23.09 o 
   0   2   8      828.79      806.10     18.33 o 
   1   2   8      168.72      156.75     11.06 o 
   2   2   8     1330.60     1277.55     29.29 o 
   3   2   8      685.46      642.40     23.21 o 
   4   2   8      466.55      451.85     21.37 o 
   5   2   8      132.83      127.54     16.66 o 
   6   2   8       22.65       14.58      8.85 o 
   7   2   8       63.85       38.79     19.18 o 
   8   2   8      210.86      279.73     35.89 o 
   9   2   8       44.52       23.37     16.88 o 
  10   2   8       31.03       57.98     22.24 o 
 -11   3   8       58.04       57.13     60.33 o 
 -10   3   8        1.65       16.28     19.67 o 
  -9   3   8      305.79      374.42     64.20 o 
  -8   3   8       88.12       69.25     17.89 o 
  -7   3   8      119.52      107.67     20.43 o 
  -6   3   8       30.32       20.77     10.82 o 
  -5   3   8      266.34      300.83     17.77 o 
  -4   3   8     1243.12     1395.64     31.34 o 
  -3   3   8       33.36       63.87      8.61 o 
  -2   3   8     4462.47     5229.03     77.54 o 
  -1   3   8      272.63      279.89     13.16 o 
   0   3   8      117.17      101.27     15.44 o 
   1   3   8      374.16      352.25     19.88 o 
   2   3   8      178.91      154.65     11.35 o 
   3   3   8      130.78      121.41     12.60 o 
   4   3   8      392.93      417.24     22.73 o 
   5   3   8      342.83      291.71     21.24 o 
   6   3   8      207.77      222.51     26.14 o 
   7   3   8      135.10      146.76     25.31 o 
   8   3   8        9.69       -2.04     12.88 o 
   9   3   8      222.63      225.38     34.13 o 
  10   3   8        8.41       34.34     28.03 o 
 -11   4   8       17.96       -3.81     21.20 o 
 -10   4   8       82.97      125.26     32.54 o 
  -9   4   8        8.04        5.65     17.22 o 
  -8   4   8       92.12      103.35     20.17 o 
  -7   4   8        6.34        4.43      8.84 o 
  -6   4   8        0.15       -7.21      7.21 o 
  -5   4   8      256.06      246.88     15.01 o 
  -4   4   8       39.82       37.92      7.51 o 
  -3   4   8      220.22      192.14     12.29 o 
  -2   4   8      720.56      613.69     18.21 o 
  -1   4   8       59.80       54.17      9.67 o 
   0   4   8      162.78      173.08     17.49 o 
   1   4   8        0.55        3.56      6.30 o 
   2   4   8       97.59       98.68      9.48 o 
   3   4   8       18.31       15.51      7.53 o 
   4   4   8      191.86      188.92     20.28 o 
   5   4   8      162.50      169.08     17.74 o 
   6   4   8      102.90       86.60     19.38 o 
   7   4   8        6.18        6.93     12.10 o 
   8   4   8       79.20      118.74     24.15 o 
   9   4   8       37.76       64.73     27.33 o 
  10   4   8        7.89       12.43     53.46 o 
 -11   5   8       22.37       20.29     31.17 o 
 -10   5   8        0.15      -16.80     16.80 o 
  -9   5   8       80.67       81.94     35.02 o 
  -8   5   8       13.39       30.01     10.93 o 
  -7   5   8        0.96        1.11      8.41 o 
  -6   5   8      136.84      119.14     17.32 o 
  -5   5   8        0.83       -5.13      7.31 o 
  -4   5   8      911.89     1010.35     33.65 o 
  -3   5   8      459.90      415.41     20.07 o 
  -2   5   8        2.86        3.95      4.13 o 
  -1   5   8      176.09      182.14     14.33 o 
   0   5   8       77.11       92.61     19.14 o 
   1   5   8      576.47      567.63     32.48 o 
   2   5   8       66.82       67.86      8.50 o 
   3   5   8      127.97      138.45     14.50 o 
   4   5   8      711.74      714.90     29.88 o 
   5   5   8      219.38      195.18     23.23 o 
   6   5   8       33.28       46.54     19.14 o 
   7   5   8        7.45       12.91     23.23 o 
   8   5   8        0.57       10.66     17.77 o 
   9   5   8       16.24       17.75     21.19 o 
 -10   6   8       65.24       68.85     22.56 o 
  -9   6   8       13.42       16.95     12.00 o 
  -8   6   8       24.16       21.74     10.97 o 
  -7   6   8      146.11      138.61     19.72 o 
  -6   6   8        9.26       -1.97      8.06 o 
  -5   6   8      649.16      647.91     30.87 o 
  -4   6   8       45.64       56.29     10.92 o 
  -3   6   8        4.95        1.72      8.69 o 
  -2   6   8      777.50      679.84     31.59 o 
  -1   6   8      448.69      421.80     24.11 o 
   0   6   8      453.89      461.10     36.61 o 
   1   6   8       59.46       58.68     15.44 o 
   2   6   8       34.73       22.02      9.96 o 
   3   6   8       98.69       79.80     16.48 o 
   4   6   8      266.21      304.52     28.31 o 
   5   6   8       46.58       56.40     20.12 o 
   6   6   8       45.29       43.01     18.93 o 
   7   6   8       57.28       89.80     31.87 o 
   8   6   8        0.55       -2.16     19.68 o 
   9   6   8       10.34        0.08     19.33 o 
 -10   7   8        7.28       24.43     22.58 o 
  -9   7   8       38.65       51.58     15.44 o 
  -8   7   8      114.20      118.84     19.57 o 
  -7   7   8       14.91       16.08     10.74 o 
  -6   7   8       43.26       46.54     12.05 o 
  -5   7   8       21.19       30.33     10.23 o 
  -4   7   8      798.12      861.54     65.07 o 
  -3   7   8      130.07      132.43     19.66 o 
  -2   7   8      715.56      664.22     34.33 o 
  -1   7   8     1575.72     1667.30     51.67 o 
   0   7   8       95.49       51.01     17.12 o 
   1   7   8     1297.72     1318.03     53.67 o 
   2   7   8       20.43       11.93      8.98 o 
   3   7   8       16.06       16.42     11.93 o 
   4   7   8      490.13      536.44     37.38 o 
   5   7   8      169.79      179.89     34.61 o 
   6   7   8       73.38       91.39     26.53 o 
   7   7   8        4.85        2.67     16.34 o 
   8   7   8        4.68      -10.04     30.13 o 
   9   7   8       66.18       78.59     36.02 o 
  -9   8   8        1.23        1.52     22.18 o 
  -8   8   8        4.12       12.24     13.78 o 
  -7   8   8       11.66       31.00     14.08 o 
  -6   8   8        1.77       -1.90      9.71 o 
  -5   8   8       32.77       34.17     14.48 o 
  -4   8   8        4.31       11.27     10.05 o 
  -3   8   8       81.23       47.83     13.09 o 
  -2   8   8      544.38      530.14     47.88 o 
  -1   8   8        4.45        5.74      8.79 o 
   0   8   8       74.92       75.61     24.66 o 
   1   8   8       11.36       24.18     12.26 o 
   2   8   8        0.35        6.70      8.97 o 
   3   8   8      189.18      228.92     27.48 o 
   4   8   8       38.70       55.16     20.53 o 
   5   8   8        3.81       20.73     17.78 o 
   6   8   8        3.55      -10.30     14.65 o 
   7   8   8       23.76       27.45     32.42 o 
   8   8   8       23.20       23.51     20.87 o 
  -9   9   8        0.01      -22.75     27.63 o 
  -8   9   8        1.21       24.50     18.64 o 
  -7   9   8       11.08      -15.35     15.35 o 
  -6   9   8      191.84      155.08     72.19 o 
  -5   9   8        0.03      -20.57     34.45 o 
  -4   9   8      347.87      399.76     42.79 o 
  -3   9   8      113.21      129.91     27.83 o 
  -2   9   8        0.98       13.31     13.92 o 
  -1   9   8      689.16      685.88     51.26 o 
   0   9   8      149.36      134.69     39.22 o 
   1   9   8      678.14      725.19     59.16 o 
   2   9   8      242.10      249.61     25.63 o 
   3   9   8        0.28       13.88     11.39 o 
   4   9   8       64.83       33.33     25.23 o 
   5   9   8        0.35       34.59     17.06 o 
   6   9   8       26.59      -17.48     50.86 o 
   7   9   8        0.10       -7.56     15.53 o 
  -8  10   8        4.64      -20.16     20.16 o 
  -7  10   8        0.25       -0.02     13.92 o 
  -6  10   8        3.02       -8.26     14.53 o 
  -5  10   8      137.12      161.43     33.31 o 
  -4  10   8       89.77       73.12     23.81 o 
  -3  10   8      381.21      381.81     43.59 o 
  -2  10   8        2.09       20.46     14.22 o 
  -1  10   8       89.28       83.83     26.16 o 
   0  10   8        3.87       22.21     13.38 o 
   1  10   8       58.98       84.78     20.98 o 
   2  10   8      134.40      135.90     23.50 o 
   3  10   8      344.92      442.88     47.57 o 
   4  10   8       28.66        4.87     19.07 o 
   5  10   8       52.78       13.88     22.06 o 
   6  10   8        0.86       11.96     17.97 o 
   7  10   8       10.27        8.97     21.95 o 
  -7  11   8        4.20       -6.29     18.39 o 
  -6  11   8       17.43       25.22     18.89 o 
  -5  11   8       14.64        5.25     15.96 o 
  -4  11   8       51.37       59.93     23.55 o 
  -3  11   8        1.85      -24.07     36.67 o 
  -2  11   8       17.85       28.71     24.01 o 
  -1  11   8       30.23       18.67     25.05 o 
   0  11   8        3.58       -2.67     13.50 o 
   1  11   8       75.18       62.52     19.86 o 
   2  11   8      410.39      436.19     37.91 o 
   3  11   8      107.35       58.77     31.85 o 
   4  11   8       83.37       36.98     56.78 o 
   5  11   8       26.79       13.59     21.28 o 
   6  11   8        0.72       -8.91     23.97 o 
  -6  12   8       15.43       -2.33     20.83 o 
  -5  12   8      160.98       52.53     75.06 o 
  -4  12   8       17.04        7.84     21.81 o 
  -3  12   8      162.52      317.39     54.16 o 
  -2  12   8       10.06        7.80     24.48 o 
  -1  12   8        0.00       -3.17     16.23 o 
   0  12   8        0.18       -5.61     13.15 o 
   1  12   8        1.05       -7.74     13.88 o 
   2  12   8        0.13       14.57     20.08 o 
   3  12   8      187.92       97.63     81.03 o 
   4  12   8       18.66       -2.48     21.26 o 
  -4  13   8        0.17       18.85     21.65 o 
  -3  13   8       10.54      -19.57     19.57 o 
  -2  13   8       63.44       25.73     34.72 o 
  -1  13   8        5.68       -6.94     14.92 o 
   0  13   8        1.36      -14.27     14.27 o 
   1  13   8        9.18      -12.20     20.01 o 
   2  13   8       41.71       69.87     54.63 o 
   3  13   8       14.19       22.97     26.57 o 
 -11   0   9       91.76       33.72     37.27 o 
  -9   0   9       46.73       11.49     25.73 o 
  -7   0   9      126.86      135.55     24.90 o 
  -5   0   9     1961.21     1998.77     64.00 o 
  -3   0   9      816.01      783.84     37.08 o 
  -1   0   9      532.08      539.21     29.49 o 
   1   0   9      330.72      290.94     15.51 o 
   3   0   9      861.93      915.56     35.09 o 
   5   0   9     1708.61     1726.85     57.53 o 
   7   0   9       27.12       20.65     23.88 o 
   9   0   9        2.88      -13.29     25.23 o 
 -11   1   9       27.42      -16.90     21.17 o 
 -10   1   9       42.53       77.59     26.89 o 
  -9   1   9      132.07      127.75     31.72 o 
  -8   1   9       86.03       59.89     22.16 o 
  -7   1   9     1049.69     1113.04     46.86 o 
  -6   1   9     1154.31     1249.25     37.13 o 
  -5   1   9      219.04      199.20     15.80 o 
  -4   1   9     1435.46     1501.62     37.35 o 
  -3   1   9      151.44      155.60     13.40 o 
  -2   1   9      578.35      644.33     23.85 o 
  -1   1   9      224.45      252.04     15.49 o 
   0   1   9     2000.59     2232.25     48.78 o 
   1   1   9        5.16       -0.21      3.50 o 
   2   1   9      109.86      130.79     10.81 o 
   3   1   9      402.12      385.45     16.75 o 
   4   1   9        9.61       18.01      6.75 o 
   5   1   9      158.62      157.37     16.49 o 
   6   1   9       37.61       22.73     10.00 o 
   7   1   9        3.88       18.88     13.96 o 
   8   1   9        2.19       -3.05     14.43 o 
   9   1   9       16.96       33.65     17.18 o 
  10   1   9        2.93      -19.96     19.96 o 
 -11   2   9       47.00       21.57     25.37 o 
 -10   2   9       21.17      -15.42     15.42 o 
  -9   2   9       59.67       50.13     23.94 o 
  -8   2   9      219.00      238.01     27.11 o 
  -7   2   9      226.85      238.85     25.14 o 
  -6   2   9       17.11       26.73      8.55 o 
  -5   2   9      105.40       98.15     13.30 o 
  -4   2   9       45.41       40.81     11.53 o 
  -3   2   9     2649.84     2902.79     50.62 o 
  -2   2   9      309.43      267.05     15.38 o 
  -1   2   9      372.97      347.89     17.66 o 
   0   2   9      805.40      864.33     20.68 o 
   1   2   9       38.36       25.03      5.78 o 
   2   2   9        1.85        2.46      4.72 o 
   3   2   9      496.03      494.40     21.14 o 
   4   2   9        4.94        6.79      6.26 o 
   5   2   9      906.92      851.55     31.60 o 
   6   2   9      507.28      490.00     37.00 o 
   7   2   9      290.17      316.31     39.35 o 
   8   2   9        0.00        4.31     13.41 o 
   9   2   9       20.43       47.37     19.49 o 
  10   2   9       11.15       13.69     18.81 o 
 -11   3   9        2.98       48.93     26.42 o 
 -10   3   9       29.57       -2.40     17.77 o 
  -9   3   9       49.02       42.14     22.81 o 
  -8   3   9      153.18      115.74     21.30 o 
  -7   3   9      315.09      311.13     27.16 o 
  -6   3   9       46.97       62.36     14.69 o 
  -5   3   9      123.43      139.31     13.48 o 
  -4   3   9     1049.52     1031.78     40.38 o 
  -3   3   9        0.02        4.54      5.07 o 
  -2   3   9      415.88      385.15     18.05 o 
  -1   3   9      233.31      276.96     13.89 o 
   0   3   9       25.66       31.68      5.88 o 
   1   3   9     1393.77     1394.03     26.90 o 
   2   3   9       28.26       19.77      5.65 o 
   3   3   9       62.52       49.71      9.17 o 
   4   3   9     1821.71     1847.74     42.97 o 
   5   3   9       18.79       18.03      9.38 o 
   6   3   9      799.25      838.26     45.26 o 
   7   3   9       75.19       63.86     19.96 o 
   8   3   9        0.35       18.25     15.35 o 
   9   3   9      183.93      190.08     33.03 o 
  10   3   9        0.02      -14.25     39.34 o 
 -11   4   9       24.96       40.87     24.20 o 
 -10   4   9       20.68       17.53     19.06 o 
  -9   4   9        2.63       18.37     16.41 o 
  -8   4   9       53.26       50.24     16.53 o 
  -7   4   9       10.21        4.32     10.68 o 
  -6   4   9       98.07       87.30     15.13 o 
  -5   4   9      107.93       91.45     11.50 o 
  -4   4   9       10.20       11.02      5.87 o 
  -3   4   9      433.76      392.51     16.73 o 
  -2   4   9        9.25       15.23      4.39 o 
  -1   4   9       83.68       50.64     11.54 o 
   0   4   9      425.83      398.94     25.87 o 
   1   4   9       61.19       50.91     10.36 o 
   2   4   9      141.94      162.32     11.67 o 
   3   4   9        3.32        4.23      6.00 o 
   4   4   9      611.29      653.51     29.13 o 
   5   4   9       63.49       54.87     12.84 o 
   6   4   9       61.27       61.52     17.51 o 
   7   4   9      144.91      174.67     36.73 o 
   8   4   9       46.76       81.47     26.54 o 
   9   4   9       18.69       32.67     23.41 o 
 -10   5   9       45.84       66.22     23.22 o 
  -9   5   9       91.95      119.31     22.05 o 
  -8   5   9       11.96        5.22     10.26 o 
  -7   5   9      247.44      255.04     24.10 o 
  -6   5   9       18.43       10.59      9.01 o 
  -5   5   9       27.41       29.27      9.69 o 
  -4   5   9      771.13      673.04     24.01 o 
  -3   5   9      828.46      848.81     24.75 o 
  -2   5   9      946.82      986.29     27.53 o 
  -1   5   9       35.22       22.44      7.43 o 
   0   5   9        0.16       -2.46      7.04 o 
   1   5   9      619.65      709.43     42.26 o 
   2   5   9      736.81      796.32     34.38 o 
   3   5   9      262.94      250.54     27.08 o 
   4   5   9       41.48       34.05     12.48 o 
   5   5   9        2.56       -6.49     11.29 o 
   6   5   9      110.04      144.71     30.94 o 
   7   5   9       13.01       30.17     18.41 o 
   8   5   9       43.91       64.16     25.82 o 
   9   5   9       41.04       54.52     23.42 o 
 -10   6   9       49.52       40.34     23.00 o 
  -9   6   9        2.75        0.62     11.45 o 
  -8   6   9       32.44       53.36     14.32 o 
  -7   6   9       70.41       59.36     13.90 o 
  -6   6   9       11.72       10.46      9.59 o 
  -5   6   9        4.27        1.43      7.96 o 
  -4   6   9      195.96      219.27     18.72 o 
  -3   6   9        8.63        7.84      9.09 o 
  -2   6   9      361.05      341.26     22.90 o 
  -1   6   9      167.98      158.61     16.88 o 
   0   6   9       12.26       13.75     11.98 o 
   1   6   9      493.54      428.69     31.81 o 
   2   6   9      697.02      708.38     34.46 o 
   3   6   9        0.03        1.35      8.86 o 
   4   6   9        9.52       11.70     11.11 o 
   5   6   9       74.43       75.83     22.73 o 
   6   6   9       12.00        3.11     15.11 o 
   7   6   9       84.08      100.02     28.27 o 
   8   6   9       59.15       58.07     26.24 o 
   9   6   9       51.17       41.42     24.87 o 
 -10   7   9        0.52       12.04     25.73 o 
  -9   7   9       15.40       15.13     14.34 o 
  -8   7   9        1.11      -11.79     11.79 o 
  -7   7   9       85.85       87.27     19.05 o 
  -6   7   9       33.53       33.66     14.02 o 
  -5   7   9      146.57      129.12     21.39 o 
  -4   7   9     1244.32     1293.25     54.78 o 
  -3   7   9     2060.50     2184.40     63.23 o 
  -2   7   9     1174.29     1203.22     62.80 o 
  -1   7   9      445.34      409.03     38.05 o 
   0   7   9        0.13        4.30     13.69 o 
   1   7   9        7.13        0.41      9.88 o 
   2   7   9        0.02        2.13      8.12 o 
   3   7   9      180.43      142.86     22.69 o 
   4   7   9       52.32       50.90     16.92 o 
   5   7   9        7.31       22.03     25.18 o 
   6   7   9       73.21       75.45     26.11 o 
   7   7   9       37.92       -4.19     17.47 o 
   8   7   9        1.09      -20.49     20.49 o 
  -9   8   9       13.32       40.61     19.93 o 
  -8   8   9       19.21        9.48     16.92 o 
  -7   8   9       10.97       19.85     21.26 o 
  -6   8   9      152.48      197.49     33.66 o 
  -5   8   9      217.48      218.20     36.45 o 
  -4   8   9      330.02      344.54     37.94 o 
  -3   8   9      832.38      780.27     55.19 o 
  -2   8   9      544.39      610.37     63.72 o 
  -1   8   9     1645.99     1755.22     78.77 o 
   0   8   9       75.04       48.88     19.37 o 
   1   8   9      115.06      118.50     22.54 o 
   2   8   9      321.79      334.68     26.56 o 
   3   8   9      184.52      160.99     24.90 o 
   4   8   9        9.04       15.37     35.82 o 
   5   8   9       44.82       67.48     26.27 o 
   6   8   9        0.82      -13.14     13.14 o 
   7   8   9       13.20        6.17     16.14 o 
   8   8   9       71.10       76.78     30.61 o 
  -8   9   9       15.32      -19.74     19.78 o 
  -7   9   9       13.84       37.17     19.14 o 
  -6   9   9        3.13       -0.36     13.53 o 
  -5   9   9      255.94      370.08     41.30 o 
  -4   9   9        1.40        7.11     18.24 o 
  -3   9   9        3.51        5.72     16.46 o 
  -2   9   9       67.97       97.23     24.35 o 
  -1   9   9       78.00       51.21     20.47 o 
   0   9   9      461.83      422.16     59.00 o 
   1   9   9      293.66      323.60     33.09 o 
   2   9   9       35.28       24.99     13.83 o 
   3   9   9       11.74       -6.35     10.29 o 
   4   9   9       79.63       65.35     23.76 o 
   5   9   9      165.58      136.68     34.55 o 
   6   9   9        0.19       -2.08     26.05 o 
   7   9   9        0.54       -8.36     30.10 o 
  -8  10   9       15.06        3.15     36.12 o 
  -7  10   9        7.43       15.03     27.98 o 
  -6  10   9       60.27       62.39     29.58 o 
  -5  10   9       28.41       20.30     17.93 o 
  -4  10   9        0.69       -1.46     16.13 o 
  -3  10   9        0.01      -14.28     14.28 o 
  -2  10   9      187.39      222.47     40.04 o 
  -1  10   9       81.86      101.05     27.73 o 
   0  10   9      301.87      346.25     34.65 o 
   1  10   9        5.56        8.28     12.98 o 
   2  10   9      196.44      225.52     31.37 o 
   3  10   9       19.18       56.11     20.67 o 
   4  10   9        0.05       20.67     19.22 o 
   5  10   9        0.89      -11.20     15.90 o 
   6  10   9       11.53        8.47     20.27 o 
  -7  11   9       18.36       62.67     22.52 o 
  -6  11   9       20.63        9.65     18.65 o 
  -5  11   9      385.12      432.40     64.40 o 
  -4  11   9       24.70       18.64     18.73 o 
  -3  11   9       42.69       63.39     51.53 o 
  -2  11   9        2.56        0.76     15.16 o 
  -1  11   9       36.46       39.52     21.07 o 
   0  11   9       51.04       40.66     18.54 o 
   1  11   9      115.17      149.60     27.98 o 
   2  11   9        0.77      -21.21     21.21 o 
   3  11   9        0.19       -6.45     16.04 o 
   4  11   9       44.11       49.23     22.51 o 
   5  11   9       12.65       17.03     20.03 o 
  -5  12   9        5.82       13.65     21.52 o 
  -4  12   9        2.84      -17.59     20.36 o 
  -3  12   9       11.94        6.20     16.35 o 
  -2  12   9       86.16       57.03     25.25 o 
  -1  12   9        0.01        9.68     14.90 o 
   0  12   9      173.32      218.17     34.31 o 
   1  12   9       45.40       77.41     21.29 o 
   2  12   9      136.56       98.95    100.77 o 
   3  12   9        0.32        1.23     20.78 o 
   4  12   9       11.43       26.23     23.24 o 
  -3  13   9        4.86        1.36     21.35 o 
  -2  13   9       49.83       33.80     22.13 o 
  -1  13   9      103.31      155.19     29.22 o 
   0  13   9        0.77      -14.05     14.05 o 
   1  13   9       11.98       -9.88     20.25 o 
   2  13   9        0.22       -9.64     21.79 o 
  -8   0  10      563.01      492.95     65.90 o 
  -6   0  10      436.60      397.42     48.24 o 
  -4   0  10       78.04       79.74     16.58 o 
  -2   0  10     2946.18     3088.05     73.76 o 
   0   0  10       57.42       54.82      9.64 o 
   2   0  10     6062.90     6178.00     87.55 o 
   4   0  10        6.46       13.32      9.80 o 
   6   0  10       10.90       26.49     13.16 o 
   8   0  10       38.63        9.24     26.38 o 
  10   0  10       87.53       63.15     47.76 o 
 -11   1  10       44.35        8.38     29.40 o 
 -10   1  10        3.08       -3.56     19.91 o 
  -9   1  10       89.47       74.54     34.77 o 
  -8   1  10      315.60      345.36     40.18 o 
  -7   1  10        7.77       12.09     10.75 o 
  -6   1  10      316.99      292.27     25.07 o 
  -5   1  10      723.41      726.37     28.55 o 
  -4   1  10        3.72       -3.20      4.80 o 
  -3   1  10        0.78       -1.77      5.07 o 
  -2   1  10      134.52      142.86     13.59 o 
  -1   1  10        1.35       -0.66      4.70 o 
   0   1  10      379.52      393.42     13.65 o 
   1   1  10      106.13       88.84      8.31 o 
   2   1  10        8.34        3.44      4.79 o 
   3   1  10     1146.28     1192.62     31.81 o 
   4   1  10       39.93       37.38      8.48 o 
   5   1  10      634.09      635.16     25.94 o 
   6   1  10        1.42        5.61     10.32 o 
   7   1  10        1.00        0.33     10.91 o 
   8   1  10       28.90       12.09     17.38 o 
   9   1  10       46.86       74.05     32.07 o 
  10   1  10        4.75       -3.07     21.65 o 
 -11   2  10       27.42        2.19     24.53 o 
 -10   2  10       20.89       15.31     29.70 o 
  -9   2  10       95.49       93.87     28.33 o 
  -8   2  10      352.73      413.60     33.00 o 
  -7   2  10      448.10      463.86     32.56 o 
  -6   2  10     2214.37     2383.98     53.01 o 
  -5   2  10       69.45       66.74     11.93 o 
  -4   2  10       25.01       22.29      6.93 o 
  -3   2  10      787.98      862.93     42.78 o 
  -2   2  10     2832.35     2997.53     51.24 o 
  -1   2  10      317.29      299.59     17.70 o 
   0   2  10       59.94       53.89      7.40 o 
   1   2  10       29.62       26.45      5.79 o 
   2   2  10     1114.48     1145.57     30.04 o 
   3   2  10       20.05       14.54      7.22 o 
   4   2  10      207.26      221.57     24.27 o 
   5   2  10      369.68      347.39     22.62 o 
   6   2  10      223.43      193.27     22.78 o 
   7   2  10        2.07        3.22     12.38 o 
   8   2  10       69.22       79.11     31.41 o 
   9   2  10       27.21       13.00     20.41 o 
 -11   3  10        5.08        2.02     25.31 o 
 -10   3  10       14.72        8.15     33.97 o 
  -9   3  10      589.63      636.16     56.80 o 
  -8   3  10       22.30       23.39     13.42 o 
  -7   3  10       93.96      112.33     20.31 o 
  -6   3  10      580.83      579.24     35.30 o 
  -5   3  10      482.31      499.31     24.36 o 
  -4   3  10       31.85       35.97      8.26 o 
  -3   3  10       24.85       32.42      7.71 o 
  -2   3  10      337.73      458.95     20.11 o 
  -1   3  10      194.74      185.99     12.34 o 
   0   3  10     2436.30     2431.14     38.92 o 
   1   3  10      348.20      334.91     14.54 o 
   2   3  10      120.21      108.03     10.72 o 
   3   3  10       91.74       91.37     12.09 o 
   4   3  10       42.95       35.56      9.63 o 
   5   3  10      410.23      445.60     28.72 o 
   6   3  10       71.03       84.85     19.46 o 
   7   3  10       24.06       23.38     14.49 o 
   8   3  10        0.01       18.33     14.31 o 
   9   3  10       17.72       58.32     28.18 o 
 -11   4  10       12.81       -4.57     53.96 o 
 -10   4  10        6.73      -11.39     16.86 o 
  -9   4  10       44.49       49.63     22.41 o 
  -8   4  10       18.85       21.33     12.61 o 
  -7   4  10       27.36        8.35     15.00 o 
  -6   4  10      346.49      363.32     41.87 o 
  -5   4  10      291.04      258.47     16.91 o 
  -4   4  10        9.61        5.13      5.75 o 
  -3   4  10       33.85       21.43      6.10 o 
  -2   4  10      139.43      135.33     12.16 o 
  -1   4  10        0.23        0.93      7.02 o 
   0   4  10      878.14      876.43     38.72 o 
   1   4  10       22.89       25.02      9.04 o 
   2   4  10      445.96      456.74     18.16 o 
   3   4  10       85.50       74.95     11.36 o 
   4   4  10      331.05      352.57     31.06 o 
   5   4  10       76.89       72.53     14.34 o 
   6   4  10       40.91       30.37     18.27 o 
   7   4  10       57.54       82.08     27.22 o 
   8   4  10        5.94       11.65     18.23 o 
   9   4  10        6.14       55.26     23.26 o 
 -10   5  10        4.19      -16.15     16.15 o 
  -9   5  10      104.78      128.57     22.91 o 
  -8   5  10        2.25        8.36     11.50 o 
  -7   5  10        0.15       -1.47      8.57 o 
  -6   5  10      451.40      419.04     26.33 o 
  -5   5  10       28.96       22.52      8.64 o 
  -4   5  10      463.97      458.83     21.31 o 
  -3   5  10      146.53      139.64     12.87 o 
  -2   5  10      434.73      372.92     27.04 o 
  -1   5  10      149.20      141.76     20.05 o 
   0   5  10       10.12        8.10      8.86 o 
   1   5  10      320.88      337.77     23.95 o 
   2   5  10        8.42        4.30      9.14 o 
   3   5  10        0.33       -0.95      9.29 o 
   4   5  10       59.41       89.65     18.94 o 
   5   5  10        9.82        5.08     15.56 o 
   6   5  10        9.93        1.73     15.31 o 
   7   5  10      243.66      244.07     44.33 o 
   8   5  10       35.27       70.27     27.94 o 
   9   5  10      122.87      164.31     39.22 o 
 -10   6  10        3.36       40.04     19.78 o 
  -9   6  10       56.34      119.11     29.37 o 
  -8   6  10        1.18      -10.01     10.01 o 
  -7   6  10        0.02       -3.66      8.69 o 
  -6   6  10       24.39       18.50     14.14 o 
  -5   6  10      574.04      547.33     34.22 o 
  -4   6  10      114.32      121.54     26.11 o 
  -3   6  10      651.17      675.34     50.31 o 
  -2   6  10       31.07       25.98     14.92 o 
  -1   6  10      127.09      108.60     23.44 o 
   0   6  10       42.98       42.11     16.55 o 
   1   6  10      979.07      937.85     46.09 o 
   2   6  10       96.95       87.35     15.63 o 
   3   6  10       31.16       25.01     12.92 o 
   4   6  10       57.88       54.45     15.78 o 
   5   6  10       14.59        8.91     14.84 o 
   6   6  10        2.81      -13.90     13.90 o 
   7   6  10       42.30       46.96     21.19 o 
   8   6  10       14.75       14.45     53.96 o 
  -9   7  10       37.80        6.64     20.91 o 
  -8   7  10        6.66       -6.04     14.60 o 
  -7   7  10        0.95      -12.09     12.09 o 
  -6   7  10        1.22        0.12     13.16 o 
  -5   7  10       46.12       30.76     16.22 o 
  -4   7  10       66.51      127.01     26.66 o 
  -3   7  10        1.53        1.14     12.67 o 
  -2   7  10      237.66      251.31     30.95 o 
  -1   7  10      386.09      389.21     37.66 o 
   0   7  10      534.87      499.90     42.20 o 
   1   7  10      371.32      357.45     48.97 o 
   2   7  10      100.37       95.69     17.20 o 
   3   7  10      106.91       94.76     20.24 o 
   4   7  10       76.37       76.27     18.78 o 
   5   7  10       16.23       20.78     15.02 o 
   6   7  10       16.22       -2.60     25.68 o 
   7   7  10        2.15        0.52     16.32 o 
   8   7  10      138.35       83.80     58.38 o 
  -9   8  10        0.14      -24.66     32.02 o 
  -8   8  10      126.16      114.45     29.08 o 
  -7   8  10        1.02      -13.59     13.59 o 
  -6   8  10      164.97      146.44     29.59 o 
  -5   8  10      587.76      556.22     48.19 o 
  -4   8  10      183.30      194.72     34.93 o 
  -3   8  10      333.63      328.33     37.16 o 
  -2   8  10      261.49      247.72     37.46 o 
  -1   8  10      203.45      165.05     31.29 o 
   0   8  10       24.73       22.08     16.35 o 
   1   8  10       65.93       59.87     18.01 o 
   2   8  10        6.38       -2.37      9.48 o 
   3   8  10      322.90      375.35     34.69 o 
   4   8  10       15.93       -4.73     20.28 o 
   5   8  10      148.16      163.09     32.67 o 
   6   8  10        3.07      -15.46     15.46 o 
   7   8  10       12.14       -5.25     18.43 o 
  -8   9  10      138.68       94.89     30.97 o 
  -7   9  10       19.11       13.71     17.88 o 
  -6   9  10        6.98        0.87     14.50 o 
  -5   9  10       20.53       16.39     15.69 o 
  -4   9  10      176.57      219.54     38.34 o 
  -3   9  10       65.71       82.63     28.60 o 
  -2   9  10        0.56       25.73     15.61 o 
  -1   9  10       95.83       95.29     26.95 o 
   0   9  10        3.65       30.78     20.98 o 
   1   9  10       39.70       41.52     16.30 o 
   2   9  10       49.29       41.69     12.48 o 
   3   9  10       62.82       62.29     17.58 o 
   4   9  10      111.90      159.37     34.15 o 
   5   9  10        3.07      -24.24     24.68 o 
   6   9  10       72.98        2.25     25.90 o 
   7   9  10        8.27       20.42     20.65 o 
  -7  10  10      101.47      112.98     28.57 o 
  -6  10  10        0.28       13.62     16.57 o 
  -5  10  10      101.17       81.98     24.23 o 
  -4  10  10        1.17       22.48     21.16 o 
  -3  10  10      204.44      313.71     42.33 o 
  -2  10  10       11.04       25.78     20.16 o 
  -1  10  10      159.25      155.33     32.30 o 
   0  10  10       46.76       36.60     16.83 o 
   1  10  10       21.12       23.49     16.26 o 
   2  10  10        7.41       14.92     13.49 o 
   3  10  10      187.64      176.04     36.63 o 
   4  10  10        6.67       14.46     16.36 o 
   5  10  10      130.42       69.90     50.03 o 
   6  10  10       31.42       30.70     24.67 o 
  -6  11  10        6.81      -15.96     19.78 o 
  -5  11  10        0.10      -15.98     15.98 o 
  -4  11  10       44.99       16.86     58.18 o 
  -3  11  10        0.75      -16.44     23.96 o 
  -2  11  10       24.88        1.61     15.30 o 
  -1  11  10        9.98       -5.93     17.16 o 
   0  11  10       82.52       78.27     22.39 o 
   1  11  10       39.85       19.81     26.57 o 
   2  11  10       12.14        1.13     15.19 o 
   3  11  10       51.97       34.27     23.26 o 
   4  11  10        8.74       -1.48     19.63 o 
   5  11  10       19.11       29.30     31.35 o 
  -5  12  10       12.20       -0.81     21.75 o 
  -4  12  10        0.48        7.98     20.91 o 
  -3  12  10      167.23       35.00     69.52 o 
  -2  12  10        1.92       24.40     16.50 o 
  -1  12  10        7.16        8.07     24.31 o 
   0  12  10       15.06       31.65     20.88 o 
   1  12  10       30.53       32.05     20.13 o 
   2  12  10        2.41        2.61     18.56 o 
   3  12  10        6.51       -2.73     22.34 o 
   4  12  10       25.73       36.72     28.68 o 
  -3  13  10        8.49       -5.69     24.51 o 
  -2  13  10       11.88       29.91     41.99 o 
  -1  13  10       12.15       10.60     20.45 o 
   0  13  10       30.82       31.99     28.61 o 
   1  13  10        0.73      -13.05     18.30 o 
 -11   0  11        8.65       -1.25     38.77 o 
  -9   0  11       35.98       28.03     27.73 o 
  -7   0  11     1191.80     1205.38     61.35 o 
  -5   0  11      810.14      788.51     43.36 o 
  -3   0  11     2389.92     2436.14     70.61 o 
  -1   0  11      500.25      557.61     40.47 o 
   1   0  11      806.69      935.93     28.30 o 
   3   0  11      111.27      111.76     16.97 o 
   5   0  11      310.39      310.23     27.82 o 
   7   0  11      131.64      138.44     23.85 o 
   9   0  11       11.47      -31.32     31.32 o 
 -11   1  11        0.03       13.88     25.03 o 
 -10   1  11      230.33      111.19    118.80 o 
  -9   1  11       33.70       62.00     24.33 o 
  -8   1  11       16.02       25.15     16.67 o 
  -7   1  11        0.78       -1.56     13.06 o 
  -6   1  11        2.38       -3.22      7.20 o 
  -5   1  11      410.79      404.97     22.74 o 
  -4   1  11      416.52      421.05     24.91 o 
  -3   1  11      183.31      171.19     14.67 o 
  -2   1  11      322.05      352.72     19.12 o 
  -1   1  11       14.18       15.31      6.63 o 
   0   1  11      347.75      341.04     13.36 o 
   1   1  11        1.30       10.75      4.16 o 
   2   1  11      438.38      489.63     18.18 o 
   3   1  11        0.95       -4.14      4.91 o 
   4   1  11      966.80      931.91     29.57 o 
   5   1  11      227.70      210.26     18.25 o 
   6   1  11        0.67       10.01      8.25 o 
   7   1  11        0.02        4.46     12.37 o 
   8   1  11       69.70      146.71     32.70 o 
   9   1  11        9.07        9.18     18.33 o 
 -11   2  11      156.81       67.84    107.41 o 
 -10   2  11       25.55      -17.21     17.21 o 
  -9   2  11      107.74      138.92     33.50 o 
  -8   2  11       27.23       16.01     11.89 o 
  -7   2  11       41.30       45.53     15.46 o 
  -6   2  11      148.38      130.63     16.41 o 
  -5   2  11        5.28        5.74      6.78 o 
  -4   2  11       11.68       20.48      7.83 o 
  -3   2  11      529.77      507.47     28.61 o 
  -2   2  11      489.48      528.39     22.68 o 
  -1   2  11      137.83      123.01     12.29 o 
   0   2  11      379.76      411.40     16.61 o 
   1   2  11      241.44      245.73     13.55 o 
   2   2  11       95.95       99.75     11.27 o 
   3   2  11      129.71      127.25     14.51 o 
   4   2  11      608.01      660.55     27.61 o 
   5   2  11       12.42       17.82      8.28 o 
   6   2  11       71.21       70.19     14.53 o 
   7   2  11        2.01        6.72     12.64 o 
   8   2  11       60.65       24.87     17.50 o 
   9   2  11       47.65       20.52     20.09 o 
 -11   3  11        1.18       11.16     24.74 o 
 -10   3  11      280.91      259.59     59.05 o 
  -9   3  11       41.99       44.15     22.70 o 
  -8   3  11       80.04       57.62     16.80 o 
  -7   3  11       25.65       37.08     13.70 o 
  -6   3  11      400.29      341.02     28.60 o 
  -5   3  11      270.97      257.27     19.15 o 
  -4   3  11     1740.94     1857.63     45.86 o 
  -3   3  11        0.69        1.39      5.24 o 
  -2   3  11      450.20      432.95     20.41 o 
  -1   3  11      531.79      524.95     24.96 o 
   0   3  11     1084.72      998.18     26.89 o 
   1   3  11      383.08      420.56     19.45 o 
   2   3  11       18.96       15.25      6.28 o 
   3   3  11       95.53       76.60     11.99 o 
   4   3  11      449.78      455.33     23.63 o 
   5   3  11       93.51       91.32     15.94 o 
   6   3  11       60.59      109.56     20.83 o 
   7   3  11        8.19       -9.41     15.11 o 
   8   3  11        0.54        5.33     31.45 o 
   9   3  11        1.79        9.45     22.59 o 
 -10   4  11        0.04       42.28     32.17 o 
  -9   4  11       13.45       -3.05     19.45 o 
  -8   4  11       71.23       82.57     18.55 o 
  -7   4  11        2.99        1.81     14.00 o 
  -6   4  11      620.92      568.91     40.29 o 
  -5   4  11       26.56       48.16     10.65 o 
  -4   4  11      336.89      325.84     20.40 o 
  -3   4  11      344.15      332.61     19.47 o 
  -2   4  11        0.48       -4.43      4.84 o 
  -1   4  11       24.44       31.08     11.24 o 
   0   4  11      338.64      354.11     29.66 o 
   1   4  11       27.16       20.49      8.56 o 
   2   4  11      268.87      273.34     19.98 o 
   3   4  11       16.35       30.20     10.72 o 
   4   4  11        9.92       32.14     13.27 o 
   5   4  11      838.92      938.74     47.54 o 
   6   4  11        0.33        2.39     17.69 o 
   7   4  11      237.38      319.80     44.43 o 
   8   4  11        3.25        9.42     19.16 o 
   9   4  11      148.32      198.21     38.82 o 
 -10   5  11       54.98      104.74     54.16 o 
  -9   5  11        0.26       -3.68     12.13 o 
  -8   5  11       32.57       42.13     14.51 o 
  -7   5  11       64.36       64.68     16.54 o 
  -6   5  11       42.90       48.84     12.57 o 
  -5   5  11       65.50       69.56     15.67 o 
  -4   5  11      144.79      136.14     16.14 o 
  -3   5  11        3.14       14.07     10.07 o 
  -2   5  11      321.78      340.18     26.57 o 
  -1   5  11      546.48      454.62     30.66 o 
   0   5  11      263.75      248.40     24.12 o 
   1   5  11      432.18      434.51     27.37 o 
   2   5  11      361.47      345.20     22.49 o 
   3   5  11      706.55      784.49     42.48 o 
   4   5  11      661.91      659.60     40.45 o 
   5   5  11        6.09       18.11     12.97 o 
   6   5  11       45.77       55.97     20.42 o 
   7   5  11        1.12      -15.11     15.11 o 
   8   5  11       56.09       74.31     29.65 o 
 -10   6  11        0.28       26.43     25.83 o 
  -9   6  11       51.87       72.80     22.17 o 
  -8   6  11       72.02       65.54     32.40 o 
  -7   6  11        8.38       -0.45     12.78 o 
  -6   6  11      108.74       98.82     27.05 o 
  -5   6  11       63.59       29.99     16.26 o 
  -4   6  11       62.38       64.37     20.80 o 
  -3   6  11      372.70      348.35     27.33 o 
  -2   6  11      411.26      357.40     28.64 o 
  -1   6  11       45.63       40.46     14.26 o 
   0   6  11       25.77       13.82     14.68 o 
   1   6  11      615.73      569.92     37.61 o 
   2   6  11      127.36       98.75     17.34 o 
   3   6  11       69.25       69.13     17.82 o 
   4   6  11       16.11       15.35     11.40 o 
   5   6  11      137.33      116.22     51.31 o 
   6   6  11      153.69      162.61     34.29 o 
   7   6  11      129.75      156.52     37.86 o 
   8   6  11       15.08       -7.38     19.78 o 
  -9   7  11       20.39       41.58     27.65 o 
  -8   7  11        0.73       -8.44     17.74 o 
  -7   7  11      105.01       89.87     27.63 o 
  -6   7  11       50.73       67.67     21.03 o 
  -5   7  11      328.54      338.13     37.86 o 
  -4   7  11      211.01      194.16     32.97 o 
  -3   7  11        0.02        2.13     11.72 o 
  -2   7  11      257.83      242.58     33.62 o 
  -1   7  11      404.70      387.95     39.15 o 
   0   7  11      242.69      222.90     34.78 o 
   1   7  11      123.58      120.79     22.97 o 
   2   7  11      299.88      330.65     26.26 o 
   3   7  11       21.12        3.55     11.08 o 
   4   7  11      181.94      161.33     27.78 o 
   5   7  11       66.61       62.84     24.78 o 
   6   7  11       81.82      111.57     28.40 o 
   7   7  11       35.25       28.88     22.40 o 
   8   7  11       13.26       25.72     27.20 o 
  -9   8  11        0.05      -16.97     17.83 o 
  -8   8  11        0.16        3.20     16.09 o 
  -7   8  11        0.01       -9.75     22.63 o 
  -6   8  11      116.75      146.71     30.83 o 
  -5   8  11        0.41       31.16     14.29 o 
  -4   8  11      282.03      245.94     38.84 o 
  -3   8  11      466.11      440.25     43.72 o 
  -2   8  11        6.03       19.85     15.15 o 
  -1   8  11       69.82       47.07     32.92 o 
   0   8  11       75.81       67.86     21.99 o 
   1   8  11      472.54      486.67     38.23 o 
   2   8  11       67.44       50.50     14.25 o 
   3   8  11       47.58       29.26     15.45 o 
   4   8  11       90.42      105.20     26.83 o 
   5   8  11        0.58      -15.00     15.00 o 
   6   8  11       34.60       18.46     17.28 o 
   7   8  11        4.87       11.82     23.18 o 
  -8   9  11        4.32       17.62     18.06 o 
  -7   9  11       59.63      113.17     37.29 o 
  -6   9  11        0.30       13.63     16.28 o 
  -5   9  11       35.83       27.04     16.74 o 
  -4   9  11        5.87       -6.52     22.86 o 
  -3   9  11        0.08      -12.57     14.11 o 
  -2   9  11       52.32       59.64     22.11 o 
  -1   9  11        7.84       11.81     16.33 o 
   0   9  11      121.29      118.50     42.62 o 
   1   9  11      665.63      807.85     50.34 o 
   2   9  11      102.02      131.50     21.21 o 
   3   9  11      172.24      199.26     30.61 o 
   4   9  11       29.74       30.60     20.36 o 
   5   9  11        0.45        2.88     13.43 o 
   6   9  11       62.48       47.92     40.99 o 
  -7  10  11        0.07       19.28     19.65 o 
  -6  10  11      164.31      156.73     36.03 o 
  -5  10  11       22.72       27.40     16.84 o 
  -4  10  11       20.20       -6.50     14.39 o 
  -3  10  11       14.01       24.08     16.98 o 
  -2  10  11       16.09       16.22     17.42 o 
  -1  10  11       28.64        4.96     16.31 o 
   0  10  11        3.06        5.92     13.57 o 
   1  10  11        1.17        5.24     13.22 o 
   2  10  11       15.88       17.41     15.41 o 
   3  10  11      156.09      113.08     30.51 o 
   4  10  11       25.23        1.02     15.30 o 
   5  10  11        6.01       13.89     21.73 o 
   6  10  11        0.10      -16.80     21.31 o 
  -6  11  11       34.59       46.67     25.78 o 
  -5  11  11       74.79       64.76     50.11 o 
  -4  11  11       36.17       39.16     19.77 o 
  -3  11  11       84.75       55.11     90.90 o 
  -2  11  11       27.39       47.44     21.15 o 
  -1  11  11       30.52       42.47     19.90 o 
   0  11  11        0.05       15.68     16.13 o 
   1  11  11        4.58       17.48     15.90 o 
   2  11  11       15.79       46.53     24.88 o 
   3  11  11      129.62       76.26     78.41 o 
   4  11  11       24.32       19.24     21.42 o 
  -5  12  11        4.13       22.26     22.78 o 
  -4  12  11       11.36       11.28     20.50 o 
  -3  12  11       49.87       18.96     26.05 o 
  -2  12  11       49.22       13.37     22.21 o 
  -1  12  11        6.76        1.31     13.68 o 
   0  12  11        0.07        4.47     14.86 o 
   1  12  11       17.84       42.53     16.10 o 
   2  12  11      170.20      151.12     37.77 o 
   3  12  11        0.95       -5.09     21.52 o 
  -2  13  11        0.21        3.65     22.46 o 
  -1  13  11       51.73       29.55     27.70 o 
   0  13  11        3.10        0.42     20.74 o 
 -10   0  12       14.91       22.48     32.92 o 
  -8   0  12        2.95        8.54     23.33 o 
  -6   0  12       24.66       60.35     18.99 o 
  -4   0  12     2068.85     2023.06     69.11 o 
  -2   0  12        0.34        0.99      8.14 o 
   0   0  12     2508.40     2649.48     52.80 o 
   2   0  12     4636.03     4921.56     82.91 o 
   4   0  12      675.79      698.52     38.48 o 
   6   0  12       12.88        3.57     17.26 o 
   8   0  12       46.74       21.83     28.68 o 
 -11   1  12        2.36       14.12     30.75 o 
 -10   1  12       36.41       29.64     20.78 o 
  -9   1  12      105.44       86.20     29.09 o 
  -8   1  12        0.22       -7.04     14.55 o 
  -7   1  12      384.07      387.97     31.95 o 
  -6   1  12      241.07      240.83     21.84 o 
  -5   1  12     1775.47     1878.00     49.01 o 
  -4   1  12      115.66       92.78     13.93 o 
  -3   1  12     1299.94     1193.60     36.48 o 
  -2   1  12       42.78       33.49      8.73 o 
  -1   1  12       13.93        9.22      4.61 o 
   0   1  12       51.63       58.21      7.51 o 
   1   1  12      292.70      273.05     12.65 o 
   2   1  12       78.67       80.65      9.83 o 
   3   1  12      337.21      287.41     16.52 o 
   4   1  12      209.37      219.13     16.86 o 
   5   1  12       31.42       23.46      8.87 o 
   6   1  12       11.75       14.74      8.98 o 
   7   1  12      124.04      154.52     26.10 o 
   8   1  12       11.12       11.34     15.32 o 
   9   1  12        0.85       -4.77     20.31 o 
 -11   2  12       28.55       37.59     31.40 o 
 -10   2  12       34.46       41.02     39.84 o 
  -9   2  12        3.69        1.87     18.19 o 
  -8   2  12       82.06       90.46     27.26 o 
  -7   2  12      441.41      450.13     34.06 o 
  -6   2  12      307.87      355.37     24.26 o 
  -5   2  12      562.17      558.21     27.88 o 
  -4   2  12     1517.67     1505.60     42.35 o 
  -3   2  12       13.19       11.07      7.23 o 
  -2   2  12      201.50      206.86     15.55 o 
  -1   2  12       11.65        7.44      6.61 o 
   0   2  12       73.96       53.03      8.40 o 
   1   2  12       18.44       25.90      6.65 o 
   2   2  12      434.74      434.80     20.93 o 
   3   2  12        3.34        0.08      6.75 o 
   4   2  12       98.71      103.26     14.83 o 
   5   2  12       55.36       50.32     12.16 o 
   6   2  12        2.22       15.37      8.82 o 
   7   2  12       38.32       37.59     16.84 o 
   8   2  12       78.93      109.42     29.77 o 
   9   2  12       14.17       13.82     30.38 o 
 -11   3  12       11.22       21.60     27.56 o 
 -10   3  12        0.45      -15.12     20.00 o 
  -9   3  12       22.53        1.38     20.14 o 
  -8   3  12        3.49      -10.40     10.40 o 
  -7   3  12       45.83       82.46     18.72 o 
  -6   3  12        2.51       -5.17      8.91 o 
  -5   3  12      190.89      211.22     19.88 o 
  -4   3  12      353.55      340.31     21.16 o 
  -3   3  12        2.00        2.57      6.60 o 
  -2   3  12       24.47        7.35      6.29 o 
  -1   3  12      133.38      145.44     12.87 o 
   0   3  12      140.28      147.38     13.11 o 
   1   3  12       20.97       19.25      6.46 o 
   2   3  12       74.87       66.36      9.64 o 
   3   3  12      753.84      738.63     37.52 o 
   4   3  12       27.34       25.95      9.19 o 
   5   3  12       47.71       49.86     13.50 o 
   6   3  12      137.00      117.65     28.14 o 
   7   3  12      284.89      271.96     40.62 o 
   8   3  12        4.00      -14.20     17.78 o 
   9   3  12        7.70       65.10     29.55 o 
 -10   4  12       13.26       -4.96     19.78 o 
  -9   4  12        6.20       -6.35     18.68 o 
  -8   4  12        5.04        2.14     12.03 o 
  -7   4  12       15.72       31.59     21.66 o 
  -6   4  12       12.21       20.21     11.82 o 
  -5   4  12       35.51       24.75      9.71 o 
  -4   4  12      158.68      176.27     16.82 o 
  -3   4  12      224.01      224.35     17.60 o 
  -2   4  12        2.20       -0.78      7.90 o 
  -1   4  12        1.72       -0.71      8.27 o 
   0   4  12        9.47        3.85     10.96 o 
   1   4  12        9.61        8.77      7.47 o 
   2   4  12      544.48      544.57     27.26 o 
   3   4  12       52.66       42.50     12.63 o 
   4   4  12      119.83      144.67     20.57 o 
   5   4  12       19.23       23.80     18.34 o 
   6   4  12       11.43        1.09     17.23 o 
   7   4  12       52.11       71.00     24.69 o 
   8   4  12       94.06       74.30     28.09 o 
 -10   5  12        7.61      -22.45     36.65 o 
  -9   5  12       37.93       20.99     27.21 o 
  -8   5  12        7.94        7.28     18.43 o 
  -7   5  12        1.03       -2.27     11.69 o 
  -6   5  12       16.81       -9.71      9.71 o 
  -5   5  12      145.50      142.25     29.54 o 
  -4   5  12      351.98      368.63     28.04 o 
  -3   5  12       26.08       20.93     10.60 o 
  -2   5  12        7.08       -4.86      8.59 o 
  -1   5  12        5.72        3.37      8.69 o 
   0   5  12      135.78      138.81     22.84 o 
   1   5  12       15.48        9.39     10.57 o 
   2   5  12      343.91      329.86     22.68 o 
   3   5  12     1092.13     1120.11     51.60 o 
   4   5  12        8.27        1.54     11.03 o 
   5   5  12        3.55      -10.12     12.45 o 
   6   5  12       74.39       44.37     21.52 o 
   7   5  12        0.34       -5.56     15.67 o 
   8   5  12       28.04       34.82     44.11 o 
 -10   6  12       13.79       17.09     31.17 o 
  -9   6  12        0.56      -16.06     16.06 o 
  -8   6  12        1.72      -14.00     14.00 o 
  -7   6  12       30.79       18.07     28.98 o 
  -6   6  12       31.71       48.92     19.06 o 
  -5   6  12       79.51       62.53     23.96 o 
  -4   6  12      177.89      150.10     22.89 o 
  -3   6  12      486.15      510.64     34.22 o 
  -2   6  12      365.07      371.92     30.43 o 
  -1   6  12     1863.31     1902.25     65.34 o 
   0   6  12      538.72      502.28     35.25 o 
   1   6  12      902.33      858.41     46.85 o 
   2   6  12      579.38      588.78     39.33 o 
   3   6  12       30.51       47.98     15.15 o 
   4   6  12      157.82      193.72     27.96 o 
   5   6  12        4.24       38.16     18.89 o 
   6   6  12        0.89        8.68     15.98 o 
   7   6  12       13.16      -24.47     30.73 o 
   8   6  12        9.46      -14.12     20.03 o 
  -9   7  12       56.41       72.83     22.38 o 
  -8   7  12       66.69      100.13     26.92 o 
  -7   7  12       10.04       -4.07     15.93 o 
  -6   7  12       98.40      115.91     29.03 o 
  -5   7  12        1.51        9.91     13.02 o 
  -4   7  12        1.14      -11.18     11.18 o 
  -3   7  12      175.98      162.52     40.97 o 
  -2   7  12        1.94       -1.85     12.63 o 
  -1   7  12        0.35        6.07     11.88 o 
   0   7  12      501.22      461.98     43.83 o 
   1   7  12      100.26      128.20     23.24 o 
   2   7  12       48.98       45.63     13.69 o 
   3   7  12       14.43       10.41     12.58 o 
   4   7  12        3.96       -0.44     12.05 o 
   5   7  12        1.79      -15.03     15.03 o 
   6   7  12        5.38      -14.95     14.95 o 
   7   7  12        1.16       13.66     27.78 o 
  -9   8  12        5.73        2.69     18.79 o 
  -8   8  12       62.76       53.99     21.65 o 
  -7   8  12        1.33      -14.11     14.11 o 
  -6   8  12       36.54       44.90     19.15 o 
  -5   8  12        0.54      -13.46     13.46 o 
  -4   8  12        1.04        1.62     14.17 o 
  -3   8  12      232.53      245.38     39.99 o 
  -2   8  12      139.44      167.95     37.72 o 
  -1   8  12      754.59      843.23     88.75 o 
   0   8  12      213.51      158.96     30.18 o 
   1   8  12      184.52      196.95     29.94 o 
   2   8  12       93.26       67.00     16.31 o 
   3   8  12       41.06       30.82     18.63 o 
   4   8  12       36.74       55.90     21.90 o 
   5   8  12       58.52       11.88     36.60 o 
   6   8  12        1.51      -19.61     19.61 o 
   7   8  12      118.33      173.60     42.61 o 
  -8   9  12       26.50       17.06     20.51 o 
  -7   9  12       16.19        6.71     17.43 o 
  -6   9  12       23.57       39.96     20.04 o 
  -5   9  12        1.83      -12.27     12.27 o 
  -4   9  12       26.47       43.98     23.68 o 
  -3   9  12       79.57      102.71     25.42 o 
  -2   9  12       23.93       10.48     16.22 o 
  -1   9  12        2.14        0.43     16.61 o 
   0   9  12      162.71      206.30     31.06 o 
   1   9  12      106.08       65.62     22.30 o 
   2   9  12        6.69       -9.01     10.62 o 
   3   9  12        3.29        5.52     13.54 o 
   4   9  12        4.13        2.46     17.09 o 
   5   9  12       28.57       47.29     30.93 o 
   6   9  12       30.17       34.46     28.18 o 
  -7  10  12       42.77       34.42     21.57 o 
  -6  10  12        3.96      -24.61     24.61 o 
  -5  10  12        6.41       30.33     18.71 o 
  -4  10  12        0.02      -11.66     19.71 o 
  -3  10  12        2.40        7.91     15.46 o 
  -2  10  12        1.09      -14.19     14.19 o 
  -1  10  12        9.94       25.72     17.83 o 
   0  10  12       10.06       12.02     16.30 o 
   1  10  12       76.54       80.80     23.42 o 
   2  10  12      269.52      248.03     35.10 o 
   3  10  12        5.62       24.65     30.38 o 
   4  10  12       40.82       13.47     18.57 o 
   5  10  12       10.52       31.68     22.26 o 
  -6  11  12        3.67      -30.13     42.39 o 
  -5  11  12        8.73       21.23     19.31 o 
  -4  11  12       17.44        4.79     20.15 o 
  -3  11  12       15.96       26.89     15.78 o 
  -2  11  12       18.35       10.75     45.69 o 
  -1  11  12       12.64       13.74     18.90 o 
   0  11  12      298.56      377.40     67.05 o 
   1  11  12        0.11        0.31     11.14 o 
   2  11  12      152.57       54.01     63.95 o 
   3  11  12       21.38       23.53     23.40 o 
   4  11  12        2.42      -11.72     20.46 o 
  -4  12  12       22.01       -4.10     22.66 o 
  -3  12  12       60.88       73.36     88.15 o 
  -2  12  12        1.45      -18.22     18.22 o 
  -1  12  12       40.64       31.92     22.23 o 
   0  12  12       24.83       33.59     17.81 o 
   1  12  12      133.19       66.65     33.86 o 
   2  12  12        4.93       31.13     30.83 o 
 -11   0  13       30.66       34.27     43.42 o 
  -9   0  13       85.51      116.41     45.86 o 
  -7   0  13       50.84       53.90     20.50 o 
  -5   0  13        6.50       13.07     11.74 o 
  -3   0  13     1293.07     1413.67     66.65 o 
  -1   0  13        2.83        7.78     10.02 o 
   1   0  13      437.80      404.96     20.59 o 
   3   0  13       13.79        5.39      9.42 o 
   5   0  13       33.59       25.96     12.87 o 
   7   0  13      109.86       81.62     20.90 o 
   9   0  13       69.98       99.92     44.41 o 
 -11   1  13       11.33       33.87     31.54 o 
 -10   1  13       61.18       19.01     25.63 o 
  -9   1  13      144.58      180.11     39.15 o 
  -8   1  13        0.67       23.56     19.98 o 
  -7   1  13       11.75       18.01     13.68 o 
  -6   1  13     2047.07     2222.29     56.86 o 
  -5   1  13      624.21      658.57     31.02 o 
  -4   1  13        2.23       -0.99      7.04 o 
  -3   1  13        1.87       -4.71      6.61 o 
  -2   1  13      944.44      980.25     33.61 o 
  -1   1  13      374.10      381.15     14.96 o 
   0   1  13     2613.86     2760.91     36.29 o 
   1   1  13        3.11        3.38      4.68 o 
   2   1  13       73.05       83.34     10.28 o 
   3   1  13       81.97       82.45     11.38 o 
   4   1  13      163.97      171.18     16.59 o 
   5   1  13       93.27       82.10     13.16 o 
   6   1  13       68.31       60.33     13.26 o 
   7   1  13       68.85       94.60     29.75 o 
   8   1  13      184.23      212.56     34.51 o 
   9   1  13        2.52       55.76     39.32 o 
 -11   2  13      108.99       33.87     50.58 o 
 -10   2  13        0.66       12.18     23.10 o 
  -9   2  13       61.66       36.58     25.73 o 
  -8   2  13       86.66       58.95     23.83 o 
  -7   2  13      674.44      698.69     41.18 o 
  -6   2  13      356.77      353.71     24.38 o 
  -5   2  13       31.00       35.15     10.80 o 
  -4   2  13      783.75      739.83     31.39 o 
  -3   2  13      670.96      606.51     27.47 o 
  -2   2  13      307.81      266.67     19.10 o 
  -1   2  13       27.90       25.61      8.33 o 
   0   2  13      118.51      104.52     11.64 o 
   1   2  13       24.29       11.65      6.30 o 
   2   2  13      415.45      406.23     20.88 o 
   3   2  13       12.72        7.55      7.62 o 
   4   2  13       96.37      108.35     14.25 o 
   5   2  13       15.66       24.79     10.12 o 
   6   2  13       16.53       14.95     10.04 o 
   7   2  13       52.22       24.50     21.95 o 
   8   2  13        2.41       64.01     25.30 o 
   9   2  13       56.71       83.92     30.28 o 
 -10   3  13        2.67        7.44     22.51 o 
  -9   3  13        1.85        8.81     18.90 o 
  -8   3  13       31.42       58.67     19.88 o 
  -7   3  13        0.52        4.22     11.93 o 
  -6   3  13       76.47       75.25     16.62 o 
  -5   3  13        1.88       -7.68      7.68 o 
  -4   3  13       48.05       40.78     10.93 o 
  -3   3  13       53.67       49.44     10.71 o 
  -2   3  13      741.92      728.19     37.37 o 
  -1   3  13      894.54      883.86     33.52 o 
   0   3  13      242.85      232.24     16.64 o 
   1   3  13      546.97      575.14     26.70 o 
   2   3  13      301.90      279.54     20.07 o 
   3   3  13        6.58        7.36      9.07 o 
   4   3  13        4.26       -5.50      7.28 o 
   5   3  13       40.22       36.44     12.28 o 
   6   3  13      308.68      299.41     45.00 o 
   7   3  13      211.09      185.73     38.19 o 
   8   3  13      121.65      190.38     38.55 o 
 -10   4  13        2.16       26.26     25.74 o 
  -9   4  13       20.29       18.82     20.62 o 
  -8   4  13       46.87       30.59     16.21 o 
  -7   4  13      800.14      787.49     50.75 o 
  -6   4  13      466.05      434.47     36.77 o 
  -5   4  13       15.79       18.29      8.48 o 
  -4   4  13     1333.59     1433.81     53.68 o 
  -3   4  13       92.19       79.23     16.16 o 
  -2   4  13       56.01       54.98     13.62 o 
  -1   4  13      256.88      228.89     24.71 o 
   0   4  13       58.81       46.73     15.28 o 
   1   4  13      377.98      344.77     22.24 o 
   2   4  13     1066.57     1108.72     39.17 o 
   3   4  13       69.14       60.26     14.19 o 
   4   4  13       21.74       18.81     10.85 o 
   5   4  13      195.77      158.40     25.68 o 
   6   4  13       30.57       64.92     37.37 o 
   7   4  13       35.99       45.11     21.55 o 
   8   4  13       20.92       21.37     21.66 o 
 -10   5  13        6.48       -1.85     36.27 o 
  -9   5  13        1.23      -16.39     16.39 o 
  -8   5  13        5.23       11.45     17.20 o 
  -7   5  13      150.95      150.35     30.63 o 
  -6   5  13       41.29       56.31     22.17 o 
  -5   5  13      359.41      342.22     39.17 o 
  -4   5  13      165.04      125.61     21.04 o 
  -3   5  13      347.17      340.84     33.51 o 
  -2   5  13       20.40       21.98     11.40 o 
  -1   5  13      103.29      146.35     23.76 o 
   0   5  13      269.42      270.82     38.21 o 
   1   5  13      299.48      297.76     22.25 o 
   2   5  13       92.35       74.29     13.85 o 
   3   5  13       95.44      121.04     19.78 o 
   4   5  13        0.68       15.34     12.43 o 
   5   5  13       40.39       39.24     18.29 o 
   6   5  13       15.81       39.47     26.38 o 
   7   5  13        3.50       -1.96     16.63 o 
   8   5  13      160.07      201.91     55.88 o 
  -9   6  13       62.82       68.82     22.92 o 
  -8   6  13        2.84        0.35     15.59 o 
  -7   6  13       16.83       29.58     20.98 o 
  -6   6  13       61.54       31.54     18.30 o 
  -5   6  13       61.02       39.78     19.94 o 
  -4   6  13      656.52      648.63     39.00 o 
  -3   6  13      372.87      310.36     28.38 o 
  -2   6  13        1.30        0.25     10.41 o 
  -1   6  13      420.02      421.11     33.17 o 
   0   6  13       11.60       26.42     13.18 o 
   1   6  13     1210.84     1263.11     44.13 o 
   2   6  13        0.14       -2.06      8.29 o 
   3   6  13        8.87        8.06     11.57 o 
   4   6  13        5.58        1.33     11.82 o 
   5   6  13        1.01        0.53     21.58 o 
   6   6  13       48.25       29.62     20.88 o 
   7   6  13       21.15       -0.25     30.90 o 
  -9   7  13        2.29       19.12     19.62 o 
  -8   7  13       14.65       15.07     17.34 o 
  -7   7  13        0.13      -14.10     14.10 o 
  -6   7  13       65.47       40.48     19.76 o 
  -5   7  13      119.14      147.49     31.11 o 
  -4   7  13       19.87       34.93     15.98 o 
  -3   7  13     1665.24     1549.93     80.69 o 
  -2   7  13      364.38      397.38     43.58 o 
  -1   7  13      233.85      148.34     31.37 o 
   0   7  13      354.43      331.78     45.34 o 
   1   7  13        3.35        3.07     10.75 o 
   2   7  13        9.64       12.68     10.31 o 
   3   7  13      100.33      116.64     22.84 o 
   4   7  13        7.14      -11.58     11.58 o 
   5   7  13       24.12       50.19     22.24 o 
   6   7  13       10.83       13.96     17.45 o 
   7   7  13       29.75       19.75     23.88 o 
  -8   8  13        1.76        5.32     17.28 o 
  -7   8  13       14.71        9.37     23.91 o 
  -6   8  13        3.72        7.97     14.49 o 
  -5   8  13       20.71       27.03     17.36 o 
  -4   8  13        9.44       11.41     16.28 o 
  -3   8  13       31.09       20.79     15.54 o 
  -2   8  13        5.86       -3.39     13.32 o 
  -1   8  13       38.12       21.07     16.12 o 
   0   8  13        2.52      -17.74     17.74 o 
   1   8  13        5.99       -6.63     11.80 o 
   2   8  13       57.00       66.49     15.97 o 
   3   8  13       49.27       67.26     20.28 o 
   4   8  13       23.51       24.77     16.82 o 
   5   8  13        1.84      -13.42     21.86 o 
   6   8  13       15.13        3.44     21.83 o 
  -8   9  13        0.04       33.16     20.76 o 
  -7   9  13        5.44       22.01     19.13 o 
  -6   9  13        0.41        9.35     16.34 o 
  -5   9  13       33.82       75.98     24.44 o 
  -4   9  13        0.21        0.47     14.72 o 
  -3   9  13      217.33      235.34     41.52 o 
  -2   9  13       39.53       46.28     21.33 o 
  -1   9  13       13.71        3.49     16.22 o 
   0   9  13       58.33       58.23     19.81 o 
   1   9  13       40.18       39.91     16.95 o 
   2   9  13      239.71      233.68     29.72 o 
   3   9  13      107.13       88.10     29.78 o 
   4   9  13       14.97       19.22     31.17 o 
   5   9  13       88.44       51.41     27.09 o 
   6   9  13        1.88        4.79     23.37 o 
  -7  10  13       51.52      117.75     31.04 o 
  -6  10  13        0.82       13.13     18.55 o 
  -5  10  13        8.09       -6.12     16.05 o 
  -4  10  13       38.54       20.76     19.34 o 
  -3  10  13       19.96       19.78     24.93 o 
  -2  10  13       12.41       20.57     26.75 o 
  -1  10  13       10.00        6.57     17.32 o 
   0  10  13        4.54       -1.10     14.61 o 
   1  10  13       30.57       53.90     17.16 o 
   2  10  13       90.29       57.59     48.90 o 
   3  10  13        8.16       -9.97     16.72 o 
   4  10  13        7.97       19.22     30.18 o 
   5  10  13        1.23        9.92     29.25 o 
  -5  11  13        2.82       30.60     21.00 o 
  -4  11  13       15.73       10.68     19.65 o 
  -3  11  13        0.46        5.96     18.43 o 
  -2  11  13        6.03       14.79     14.91 o 
  -1  11  13      116.09      164.32     53.11 o 
   0  11  13       61.60       22.45     18.72 o 
   1  11  13       10.29        5.85     13.03 o 
   2  11  13        9.74       15.54     19.54 o 
   3  11  13       45.88        2.92     20.60 o 
  -3  12  13        2.12      -21.74     25.70 o 
  -2  12  13       51.30       78.54     64.45 o 
  -1  12  13       23.76        4.05     18.29 o 
   0  12  13        5.69      -12.60     21.58 o 
   1  12  13        7.09       -3.83     14.29 o 
 -10   0  14       10.42      -17.19     26.93 o 
  -8   0  14      691.03      791.76     86.88 o 
  -6   0  14      254.45      244.12     34.40 o 
  -4   0  14     3800.91     4131.92    107.17 o 
  -2   0  14      211.75      209.20     26.72 o 
   0   0  14      134.94      137.08     21.68 o 
   2   0  14      327.14      344.32     25.19 o 
   4   0  14       42.34       24.73     14.06 o 
   6   0  14      267.18      310.50     30.41 o 
   8   0  14        0.28       37.92     34.92 o 
 -10   1  14       58.06       40.14     30.40 o 
  -9   1  14       21.17       35.35     22.35 o 
  -8   1  14      129.01       96.53     31.02 o 
  -7   1  14        0.08       -8.61     11.52 o 
  -6   1  14      653.51      690.28     42.61 o 
  -5   1  14     5192.55     5505.46     90.34 o 
  -4   1  14      589.97      575.24     29.14 o 
  -3   1  14      274.85      277.02     20.14 o 
  -2   1  14      206.75      177.70     17.99 o 
  -1   1  14      240.38      181.30     16.87 o 
   0   1  14      337.42      324.82     17.05 o 
   1   1  14      103.46      105.95     11.93 o 
   2   1  14       82.94       67.82     13.42 o 
   3   1  14      398.42      370.01     22.35 o 
   4   1  14       17.42       24.00     10.59 o 
   5   1  14        8.56        6.42      8.30 o 
   6   1  14        3.08       15.67     10.04 o 
   7   1  14        6.30        2.35     13.27 o 
   8   1  14        3.69       -0.94     38.02 o 
 -10   2  14        1.54       18.27     29.95 o 
  -9   2  14        3.58       28.89     21.58 o 
  -8   2  14      138.72      148.11     32.63 o 
  -7   2  14       28.39       23.94     19.69 o 
  -6   2  14        0.19       -7.90      8.89 o 
  -5   2  14        8.44       16.13      9.48 o 
  -4   2  14       38.95       56.36     12.17 o 
  -3   2  14        3.18        8.78      8.02 o 
  -2   2  14       21.86       29.02      9.21 o 
  -1   2  14      531.29      558.68     25.91 o 
   0   2  14      444.65      408.68     17.53 o 
   1   2  14       11.34       13.64      6.40 o 
   2   2  14      334.21      338.21     19.98 o 
   3   2  14        6.66        4.58      7.84 o 
   4   2  14       45.75       56.07     11.89 o 
   5   2  14       49.08       55.60     12.93 o 
   6   2  14      491.88      510.85     34.03 o 
   7   2  14       20.49       33.55     20.24 o 
   8   2  14      111.14      120.47     35.36 o 
 -10   3  14       52.83        6.51     32.00 o 
  -9   3  14       64.75       41.36     26.25 o 
  -8   3  14       17.22       32.37     15.46 o 
  -7   3  14      133.07       92.34     21.68 o 
  -6   3  14       84.43      104.29     19.21 o 
  -5   3  14      682.26      689.20     32.24 o 
  -4   3  14      283.28      275.48     21.09 o 
  -3   3  14       87.09       88.91     13.84 o 
  -2   3  14       85.29       61.98     14.98 o 
  -1   3  14       20.98        9.26     10.90 o 
   0   3  14       69.56       71.36     15.31 o 
   1   3  14      113.25      112.03     15.10 o 
   2   3  14      249.26      234.74     22.79 o 
   3   3  14      207.39      237.00     22.23 o 
   4   3  14       29.31       27.59     11.66 o 
   5   3  14       79.61      106.05     18.17 o 
   6   3  14        0.13       -4.84     29.95 o 
   7   3  14      122.21      156.31     35.10 o 
   8   3  14        1.54       40.35     26.28 o 
 -10   4  14        3.55       -3.14     20.32 o 
  -9   4  14        3.66       -6.51     17.65 o 
  -8   4  14       19.16       19.11     15.86 o 
  -7   4  14       88.90       88.89     20.36 o 
  -6   4  14       68.82       71.06     22.34 o 
  -5   4  14      113.74      124.33     21.29 o 
  -4   4  14      204.23      218.43     25.59 o 
  -3   4  14        3.61        4.86      9.88 o 
  -2   4  14      107.35       98.10     18.62 o 
  -1   4  14      120.02      137.71     22.60 o 
   0   4  14      258.57      252.73     25.59 o 
   1   4  14       15.59       10.29      7.91 o 
   2   4  14       33.20       19.26      9.62 o 
   3   4  14      322.12      314.39     26.14 o 
   4   4  14        0.28        0.39      9.49 o 
   5   4  14      154.90      175.53     25.61 o 
   6   4  14      364.60      507.63     50.51 o 
   7   4  14      129.93      172.20     38.49 o 
   8   4  14       33.58       45.01     67.07 o 
 -10   5  14        1.64      -12.89     38.77 o 
  -9   5  14      189.29      119.24    108.91 o 
  -8   5  14        3.03        6.76     16.55 o 
  -7   5  14       12.94       11.18     15.37 o 
  -6   5  14      218.71      263.45     40.95 o 
  -5   5  14      171.47      190.92     58.10 o 
  -4   5  14       27.93       30.66     13.18 o 
  -3   5  14        5.62        4.08      9.79 o 
  -2   5  14        0.01       -1.89     10.61 o 
  -1   5  14      131.54      140.67     34.29 o 
   0   5  14        4.44        0.82      9.77 o 
   1   5  14      377.87      389.58     25.20 o 
   2   5  14       52.63       56.82     15.01 o 
   3   5  14      534.26      572.28     34.45 o 
   4   5  14      107.51      135.39     23.57 o 
   5   5  14       62.53       49.15     20.44 o 
   6   5  14        3.27        1.99     15.73 o 
   7   5  14      103.22      137.69     35.40 o 
  -9   6  14        0.01        9.60     19.91 o 
  -8   6  14        0.00       -8.18     14.06 o 
  -7   6  14       99.56       61.68     25.77 o 
  -6   6  14      159.26      199.27     50.78 o 
  -5   6  14       71.72       97.20     29.38 o 
  -4   6  14      504.00      491.03     35.38 o 
  -3   6  14        4.63       15.46     12.48 o 
  -2   6  14       56.45       60.88     15.82 o 
  -1   6  14      344.29      367.22     31.36 o 
   0   6  14      117.51      111.07     22.71 o 
   1   6  14      224.36      280.11     23.54 o 
   2   6  14        0.40        8.69      9.81 o 
   3   6  14        8.16       -3.92     19.71 o 
   4   6  14        1.43       -5.01     11.01 o 
   5   6  14        0.83      -15.28     15.28 o 
   6   6  14       97.25      108.70     31.52 o 
   7   6  14        0.12       -1.16     22.01 o 
  -9   7  14        0.58       51.17     25.13 o 
  -8   7  14       33.41       44.97     21.88 o 
  -7   7  14        2.88       16.28     16.39 o 
  -6   7  14      240.44      273.11     43.03 o 
  -5   7  14       38.63       44.04     20.26 o 
  -4   7  14       57.87       67.10     23.57 o 
  -3   7  14       40.25       16.01     16.97 o 
  -2   7  14      482.06      471.85     47.92 o 
  -1   7  14      182.96      172.51     34.56 o 
   0   7  14        2.50        2.51     15.19 o 
   1   7  14      122.21      109.00     19.10 o 
   2   7  14       23.19        5.00     10.24 o 
   3   7  14      140.49      194.77     29.22 o 
   4   7  14        8.87       -9.08     17.03 o 
   5   7  14        2.16       24.57     19.34 o 
   6   7  14        0.74      -16.72     16.72 o 
  -8   8  14        2.51      -16.29     16.29 o 
  -7   8  14      116.42      209.63     59.33 o 
  -6   8  14        5.50       26.68     15.58 o 
  -5   8  14       88.36      127.49     29.38 o 
  -4   8  14        9.19       16.05     14.17 o 
  -3   8  14        2.93        7.66     15.48 o 
  -2   8  14        8.84      -11.36     12.71 o 
  -1   8  14       58.49       89.77     25.02 o 
   0   8  14      215.50      236.73     35.25 o 
   1   8  14       35.50       53.13     15.42 o 
   2   8  14        0.00      -13.16     13.16 o 
   3   8  14      143.79      174.23     29.69 o 
   4   8  14       32.54       71.19     25.51 o 
   5   8  14       12.07        6.89     22.13 o 
   6   8  14        8.70       -0.67     20.48 o 
  -7   9  14       93.67       94.58     27.54 o 
  -6   9  14        0.81        6.85     35.57 o 
  -5   9  14       33.68        1.26     20.96 o 
  -4   9  14        0.45        7.09     14.93 o 
  -3   9  14       37.15       38.92     20.39 o 
  -2   9  14       82.23       94.33     27.14 o 
  -1   9  14       41.92       53.33     32.40 o 
   0   9  14      172.17      234.26     34.70 o 
   1   9  14       42.79       36.83     15.62 o 
   2   9  14      264.52      272.41     66.20 o 
   3   9  14        0.45       23.90     17.48 o 
   4   9  14        0.16      -16.22     16.22 o 
   5   9  14       14.43       17.45     21.21 o 
  -6  10  14       11.10        6.92     18.31 o 
  -5  10  14        0.14       15.41     17.45 o 
  -4  10  14       52.20        8.49     48.46 o 
  -3  10  14        0.10       11.56     17.33 o 
  -2  10  14       45.64       14.66     24.90 o 
  -1  10  14       21.98      -15.74     15.85 o 
   0  10  14       24.98       -3.23     14.91 o 
   1  10  14       17.07       15.07     13.32 o 
   2  10  14        7.97        7.62     14.80 o 
   3  10  14      151.27       26.23     86.83 o 
   4  10  14       69.95       39.91     68.47 o 
  -5  11  14        5.09       12.59     23.82 o 
  -4  11  14        3.21       -3.75     20.32 o 
  -3  11  14        1.09      -13.27     19.45 o 
  -2  11  14       94.29       40.14     30.60 o 
  -1  11  14        3.71        5.89     30.85 o 
   0  11  14       64.08       26.30     26.41 o 
   1  11  14       57.60       41.50     27.45 o 
   2  11  14       20.97       29.54     17.56 o 
   3  11  14       38.50       13.43     28.90 o 
  -2  12  14       28.41       -2.69     23.93 o 
  -1  12  14        3.15       43.36     21.50 o 
   0  12  14        0.03      -15.32     18.63 o 
  -9   0  15      100.22      149.03     52.36 o 
  -7   0  15     1554.50     1829.63    122.55 o 
  -5   0  15      231.08      228.69     31.90 o 
  -3   0  15     1142.60     1209.19     58.58 o 
  -1   0  15      205.18      191.35     25.99 o 
   1   0  15     1178.32     1284.64     75.77 o 
   3   0  15      394.70      391.38     74.51 o 
   5   0  15       10.82        3.89     15.40 o 
   7   0  15        2.65        8.71     19.39 o 
 -10   1  15       19.68       18.65     22.84 o 
  -9   1  15       11.61       21.72     22.08 o 
  -8   1  15      140.64      188.18     37.72 o 
  -7   1  15        1.54       10.97     12.48 o 
  -6   1  15      551.88      574.75     32.24 o 
  -5   1  15      126.22       84.30     15.59 o 
  -4   1  15       63.53       74.42     14.44 o 
  -3   1  15      263.65      259.81     21.00 o 
  -2   1  15      148.81      126.85     16.72 o 
  -1   1  15        2.00        0.17      7.16 o 
   0   1  15      337.25      340.79     17.37 o 
   1   1  15        9.06        2.21      6.14 o 
   2   1  15     1211.84     1243.71     36.87 o 
   3   1  15      111.33      124.73     15.83 o 
   4   1  15      178.64      216.13     21.75 o 
   5   1  15        7.76       12.15      9.01 o 
   6   1  15      221.07      197.09     29.60 o 
   7   1  15        7.35        1.43     19.93 o 
   8   1  15       95.48       66.95     41.12 o 
 -10   2  15        7.58       15.23     22.00 o 
  -9   2  15        9.58       -7.24     20.27 o 
  -8   2  15       12.80        2.16     30.93 o 
  -7   2  15      232.57      203.91     28.57 o 
  -6   2  15       33.33       25.58     11.40 o 
  -5   2  15      522.31      540.24     30.21 o 
  -4   2  15      628.58      637.66     32.03 o 
  -3   2  15       37.23       31.50      9.98 o 
  -2   2  15       21.94       25.50      9.66 o 
  -1   2  15      114.26       82.17     13.38 o 
   0   2  15        9.57       22.05      6.96 o 
   1   2  15      819.43      882.61     28.28 o 
   2   2  15       35.14       21.49     10.62 o 
   3   2  15       24.62       28.24     12.07 o 
   4   2  15        6.71        4.67      9.27 o 
   5   2  15       43.33       46.74     13.19 o 
   6   2  15       22.88       14.66     15.90 o 
   7   2  15       65.65       67.11     26.09 o 
   8   2  15       46.09      108.41     50.16 o 
 -10   3  15        0.03       26.56     20.87 o 
  -9   3  15       55.14       16.40     43.86 o 
  -8   3  15       72.00       81.42     21.12 o 
  -7   3  15       76.67      102.46     22.15 o 
  -6   3  15       49.35       55.88     16.46 o 
  -5   3  15        1.13        8.13      9.58 o 
  -4   3  15       19.35       -6.95      9.86 o 
  -3   3  15       11.50        5.50     11.02 o 
  -2   3  15      264.11      240.70     26.87 o 
  -1   3  15       27.34       25.31     12.10 o 
   0   3  15       27.45       22.95     12.37 o 
   1   3  15        0.81       -3.72      6.99 o 
   2   3  15      532.16      573.91     32.41 o 
   3   3  15       72.70       76.98     16.30 o 
   4   3  15       21.74       22.22     10.74 o 
   5   3  15      157.37      183.23     23.75 o 
   6   3  15       38.97       42.29     20.89 o 
   7   3  15       11.60      -19.34     19.34 o 
   8   3  15       48.27       56.83     26.57 o 
 -10   4  15        4.31       13.19     42.07 o 
  -9   4  15       68.46      -26.33     29.63 o 
  -8   4  15        9.06       -9.83     20.11 o 
  -7   4  15      192.32      174.52     34.31 o 
  -6   4  15      139.24      106.37     31.02 o 
  -5   4  15      175.39      134.35     22.69 o 
  -4   4  15      110.89      101.78     30.84 o 
  -3   4  15      207.00      180.46     25.30 o 
  -2   4  15      539.73      554.24     59.83 o 
  -1   4  15        0.06        0.43      9.46 o 
   0   4  15        7.99       -9.72      9.84 o 
   1   4  15     1597.57     1840.30     51.70 o 
   2   4  15        4.17       -2.44      8.93 o 
   3   4  15       65.03       61.78     14.53 o 
   4   4  15      561.09      630.20     36.66 o 
   5   4  15      121.19       97.31     24.55 o 
   6   4  15        6.72       33.52     20.03 o 
   7   4  15        5.98      -27.45     40.24 o 
  -9   5  15       31.33      -16.84     28.78 o 
  -8   5  15       33.43       -7.27     19.18 o 
  -7   5  15        0.06       15.17     15.79 o 
  -6   5  15      117.70      227.70     38.69 o 
  -5   5  15      308.09      310.47     38.28 o 
  -4   5  15        9.01        1.45     12.93 o 
  -3   5  15      127.45      121.91     21.81 o 
  -2   5  15       37.77       38.33     13.98 o 
  -1   5  15      604.58      608.63     40.04 o 
   0   5  15       41.75       48.94     15.45 o 
   1   5  15      288.75      320.25     23.29 o 
   2   5  15       60.06       61.73     13.55 o 
   3   5  15       18.33       22.59     10.94 o 
   4   5  15       92.26      106.67     21.90 o 
   5   5  15        0.07       10.16     14.00 o 
   6   5  15       17.32       28.41     22.18 o 
   7   5  15        0.01       35.97     20.60 o 
  -9   6  15        8.64       17.37     23.23 o 
  -8   6  15       38.32       -2.62     18.97 o 
  -7   6  15      112.33      111.80     44.91 o 
  -6   6  15       37.91       20.57     26.20 o 
  -5   6  15      104.03       79.93     24.63 o 
  -4   6  15      111.94       83.83     18.66 o 
  -3   6  15       18.86       20.41     11.82 o 
  -2   6  15       94.05       71.01     19.39 o 
  -1   6  15      114.53      120.57     28.49 o 
   0   6  15        0.63       10.82     12.31 o 
   1   6  15      223.06      239.52     23.74 o 
   2   6  15       46.09       16.01     17.06 o 
   3   6  15       44.59       34.00     18.30 o 
   4   6  15      129.74      133.63     25.66 o 
   5   6  15       13.24       13.72     18.86 o 
   6   6  15       17.30       26.94     21.96 o 
   7   6  15        2.23       -6.81     22.73 o 
  -8   7  15        8.18       34.33     21.39 o 
  -7   7  15        5.10      -12.69     14.98 o 
  -6   7  15       33.08       41.62     22.18 o 
  -5   7  15       50.74       55.26     48.36 o 
  -4   7  15        1.50       -5.17     14.26 o 
  -3   7  15       23.53       14.18     11.84 o 
  -2   7  15       29.38       16.84     13.26 o 
  -1   7  15      381.71      382.61     44.28 o 
   0   7  15       37.76       28.08     23.23 o 
   1   7  15       64.90       82.12     18.03 o 
   2   7  15        1.66       10.85     11.66 o 
   3   7  15        1.04        4.26     20.39 o 
   4   7  15        0.57      -15.34     15.34 o 
   5   7  15       21.46       63.11     45.84 o 
   6   7  15       19.16       21.85     21.55 o 
  -8   8  15       24.11       25.55     20.56 o 
  -7   8  15       81.94       65.24     22.03 o 
  -6   8  15        5.22      -12.56     20.76 o 
  -5   8  15        2.07        8.49     14.09 o 
  -4   8  15      125.38      116.69     30.18 o 
  -3   8  15       10.58       23.10     19.14 o 
  -2   8  15       78.62       76.59     37.39 o 
  -1   8  15        0.01       -2.72     15.16 o 
   0   8  15      312.15      377.88     49.48 o 
   1   8  15       45.91       75.91     18.68 o 
   2   8  15        5.50       -7.43     10.75 o 
   3   8  15       11.46       32.44     16.45 o 
   4   8  15       10.16        4.23     20.25 o 
   5   8  15        0.55       26.01     36.57 o 
  -7   9  15        1.31       23.31     30.18 o 
  -6   9  15       27.48       11.76     37.12 o 
  -5   9  15       99.98      139.40     31.50 o 
  -4   9  15        2.71       -8.11     15.87 o 
  -3   9  15       36.03       36.57     24.26 o 
  -2   9  15        0.51       -6.42     15.47 o 
  -1   9  15      178.08      225.17     39.36 o 
   0   9  15       10.31       14.24     15.26 o 
   1   9  15      125.82       59.50     42.78 o 
   2   9  15        0.17        9.47     14.40 o 
   3   9  15       34.29       22.70     34.22 o 
   4   9  15       55.21       90.11     28.94 o 
   5   9  15       88.85       88.13     41.77 o 
  -6  10  15        4.05      -18.16     18.16 o 
  -5  10  15        9.69        1.36     16.92 o 
  -4  10  15        0.93       -0.31     18.98 o 
  -3  10  15        0.40        3.31     28.48 o 
  -2  10  15       33.27       45.80     54.28 o 
  -1  10  15        5.80       -5.07     34.42 o 
   0  10  15        4.44        8.58     13.06 o 
   1  10  15      144.11       53.21     54.75 o 
   2  10  15        3.37       13.90     15.85 o 
   3  10  15       68.53       33.53     48.44 o 
  -4  11  15        7.73      -21.55     21.55 o 
  -3  11  15        0.87      -14.56     19.76 o 
  -2  11  15        2.68      -19.51     28.70 o 
  -1  11  15        7.45       17.73     19.14 o 
   0  11  15        6.45       11.65     18.20 o 
   1  11  15        8.17       -6.09     13.69 o 
   2  11  15        2.16       -8.43     19.61 o 
 -10   0  16        6.96       -3.00     37.47 o 
  -8   0  16      201.53      212.83     58.95 o 
  -6   0  16     1037.44     1090.25     76.84 o 
  -4   0  16        2.15        6.95     12.71 o 
  -2   0  16      677.92      713.03     45.48 o 
   0   0  16      581.76      578.15     48.17 o 
   2   0  16      773.37      772.92     50.88 o 
   4   0  16       31.88        9.76     13.47 o 
   6   0  16       24.09        9.05     17.77 o 
 -10   1  16        0.00      -17.84     24.56 o 
  -9   1  16       87.42      133.65     33.90 o 
  -8   1  16        1.20        1.03     19.86 o 
  -7   1  16      105.15      108.21     30.71 o 
  -6   1  16        9.37       11.86     11.08 o 
  -5   1  16       15.14       15.82     10.87 o 
  -4   1  16       27.99       38.69     11.54 o 
  -3   1  16       47.55       62.00     13.15 o 
  -2   1  16       62.83       66.20     12.70 o 
  -1   1  16     1579.52     1645.55     72.48 o 
   0   1  16        0.41        3.94      6.75 o 
   1   1  16        6.17        5.49      8.42 o 
   2   1  16        1.13       -4.02      8.51 o 
   3   1  16      179.81      145.86     19.66 o 
   4   1  16       47.22       15.43     13.30 o 
   5   1  16       75.35       56.58     18.03 o 
   6   1  16       89.30       91.12     22.57 o 
   7   1  16       42.75        2.64     50.86 o 
 -10   2  16       22.94       -0.92     27.68 o 
  -9   2  16       12.85       25.31     19.99 o 
  -8   2  16      130.64      104.48     31.39 o 
  -7   2  16       34.83       24.81     15.31 o 
  -6   2  16        0.07       -5.49      9.89 o 
  -5   2  16        2.80        2.35      9.32 o 
  -4   2  16      267.00      259.92     22.48 o 
  -3   2  16      585.77      596.98     30.22 o 
  -2   2  16        2.59        9.89     11.70 o 
  -1   2  16      181.61      185.76     25.42 o 
   0   2  16     1339.01     1324.89     51.82 o 
   1   2  16      889.03      910.30     34.73 o 
   2   2  16        7.49        6.59     12.71 o 
   3   2  16       25.06        8.90     10.90 o 
   4   2  16       72.41       84.74     18.52 o 
   5   2  16        4.41        7.38     12.94 o 
   6   2  16       22.02        5.26     16.85 o 
   7   2  16        0.85      -20.78     25.63 o 
 -10   3  16        0.00       10.19     41.17 o 
  -9   3  16       41.30       10.79     35.97 o 
  -8   3  16        2.37       -7.09     16.06 o 
  -7   3  16       20.37       23.97     18.33 o 
  -6   3  16      144.52      206.84     35.54 o 
  -5   3  16       17.07        2.73     11.45 o 
  -4   3  16      676.71      643.42     39.98 o 
  -3   3  16       68.91       61.62     16.83 o 
  -2   3  16      971.39      948.58     47.12 o 
  -1   3  16     1218.68     1238.88     54.54 o 
   0   3  16       81.00      103.29     16.52 o 
   1   3  16      137.31      141.39     17.50 o 
   2   3  16      298.17      332.28     32.51 o 
   3   3  16      128.25      126.55     34.64 o 
   4   3  16       41.29       55.22     14.61 o 
   5   3  16       43.74       48.88     15.54 o 
   6   3  16        0.77       -8.83     16.46 o 
   7   3  16       73.91       59.15     39.07 o 
  -9   4  16       25.00       20.13     38.82 o 
  -8   4  16        9.57       19.96     18.34 o 
  -7   4  16        9.93       30.19     18.25 o 
  -6   4  16       14.18       20.09     17.51 o 
  -5   4  16       21.37       22.47     14.32 o 
  -4   4  16      182.93      194.67     24.84 o 
  -3   4  16       38.72       33.73     20.68 o 
  -2   4  16       16.37       19.20     12.22 o 
  -1   4  16       23.46       10.15     12.05 o 
   0   4  16      933.31      925.53     49.14 o 
   1   4  16      782.61      831.34     36.21 o 
   2   4  16       17.62       20.11     10.71 o 
   3   4  16      720.79      811.02     41.37 o 
   4   4  16        9.77       24.69     12.26 o 
   5   4  16        0.73       15.23     12.32 o 
   6   4  16       97.89       84.01     28.18 o 
   7   4  16       10.26       -6.63     28.15 o 
  -9   5  16      234.14      -10.84     35.82 o 
  -8   5  16        0.09        0.79     18.02 o 
  -7   5  16       70.01       81.96     23.25 o 
  -6   5  16       96.46       61.13     22.61 o 
  -5   5  16        8.04       -3.23     15.39 o 
  -4   5  16      368.63      343.47     30.27 o 
  -3   5  16        0.57       20.43     14.04 o 
  -2   5  16      548.40      580.17     39.50 o 
  -1   5  16      272.25      264.01     30.30 o 
   0   5  16       43.12       27.31     13.93 o 
   1   5  16      220.77      240.39     22.79 o 
   2   5  16      395.22      427.79     27.48 o 
   3   5  16        0.42       20.79     10.82 o 
   4   5  16       99.64       85.00     21.41 o 
   5   5  16       28.73       19.54     37.87 o 
   6   5  16       18.85       22.03     27.83 o 
   7   5  16      113.42      133.52     37.92 o 
  -9   6  16       20.85       37.32     26.59 o 
  -8   6  16       44.60       38.08     23.13 o 
  -7   6  16      106.86       54.50     33.92 o 
  -6   6  16      171.84      105.38     30.07 o 
  -5   6  16        8.30       10.30     15.31 o 
  -4   6  16       46.42       34.99     18.94 o 
  -3   6  16       64.73       45.46     15.48 o 
  -2   6  16       39.40       29.33     14.42 o 
  -1   6  16      416.03      417.85     36.11 o 
   0   6  16        5.04      -10.93     10.93 o 
   1   6  16       15.43        1.82      8.82 o 
   2   6  16       28.15       20.79     11.20 o 
   3   6  16        8.19       -1.68     18.53 o 
   4   6  16       14.07       15.13     15.85 o 
   5   6  16       31.04       34.90     25.48 o 
   6   6  16        0.09        4.25     21.47 o 
  -8   7  16        2.33       -2.22     21.53 o 
  -7   7  16       57.22       43.67     31.42 o 
  -6   7  16       12.79        1.36     21.86 o 
  -5   7  16       40.61       35.30     18.83 o 
  -4   7  16        0.67       -7.66     14.52 o 
  -3   7  16       39.13       63.78     17.84 o 
  -2   7  16        0.85       -0.16     11.39 o 
  -1   7  16      357.05      399.37     39.16 o 
   0   7  16      153.85      149.24     28.22 o 
   1   7  16       58.87       47.75     15.76 o 
   2   7  16       37.70       18.68     16.55 o 
   3   7  16        0.04       35.55     19.96 o 
   4   7  16       34.06       53.50     53.83 o 
   5   7  16        0.48      -17.05     17.05 o 
   6   7  16        0.07      -24.13     24.13 o 
  -7   8  16       15.27       45.28     20.85 o 
  -6   8  16       14.31       10.55     27.68 o 
  -5   8  16      103.63       63.16     24.00 o 
  -4   8  16        1.33       10.38     17.11 o 
  -3   8  16        4.08       10.37     20.00 o 
  -2   8  16       24.41      -17.29     17.29 o 
  -1   8  16      218.23      221.82     42.73 o 
   0   8  16        0.10      -10.47     10.47 o 
   1   8  16       63.34       62.65     18.65 o 
   2   8  16        0.63       22.06     14.07 o 
   3   8  16        5.16      -14.75     28.09 o 
   4   8  16        9.99       29.39     20.05 o 
   5   8  16       98.15      125.70     34.43 o 
  -6   9  16       40.03       72.73     30.03 o 
  -5   9  16        6.29      -15.99     15.99 o 
  -4   9  16       27.74       37.60     35.45 o 
  -3   9  16        4.23      -15.12     15.12 o 
  -2   9  16        0.72      -13.95     13.95 o 
  -1   9  16      126.19      229.42     60.55 o 
   0   9  16      110.28       23.78     44.29 o 
   1   9  16        0.61       -7.72     11.66 o 
   2   9  16      206.02      270.08     38.02 o 
   3   9  16        9.56        2.49     17.90 o 
   4   9  16       38.02       27.96     25.99 o 
  -5  10  16       18.35        7.62     20.90 o 
  -4  10  16        3.27      -12.60     18.76 o 
  -3  10  16        2.72       11.87     31.62 o 
  -2  10  16        4.59      -12.08     17.85 o 
  -1  10  16        3.06       -6.64     19.33 o 
   0  10  16        8.21       10.36     12.94 o 
   1  10  16       84.41       38.51     33.57 o 
   2  10  16        0.06       -7.73     22.11 o 
   3  10  16       38.33       32.85     23.98 o 
  -3  11  16        0.32       -6.64     19.42 o 
  -2  11  16        0.00        9.84     20.64 o 
  -1  11  16        4.16      -15.61     17.56 o 
   0  11  16        0.01        4.07     18.48 o 
   1  11  16       29.76       53.36     20.05 o 
  -9   0  17       14.58      -13.54     31.72 o 
  -7   0  17      177.01      250.05     59.25 o 
  -5   0  17      492.89      572.78     54.51 o 
  -3   0  17     4408.16     4614.67    300.58 o 
  -1   0  17      618.71      557.88     41.90 o 
   1   0  17      548.75      542.24     43.48 o 
   3   0  17      162.83      191.58     43.69 o 
   5   0  17      217.02      257.24     61.25 o 
 -10   1  17        6.38       29.49     34.24 o 
  -9   1  17       99.09      116.55     33.15 o 
  -8   1  17        1.19       11.81     20.62 o 
  -7   1  17        4.93       30.83     21.30 o 
  -6   1  17        2.51       14.47     10.61 o 
  -5   1  17       15.54        9.83     14.07 o 
  -4   1  17       33.49       44.01     13.07 o 
  -3   1  17       21.96        1.98      8.74 o 
  -2   1  17      572.42      581.84     30.16 o 
  -1   1  17      119.43      119.84     16.24 o 
   0   1  17        0.00       -6.15      6.15 o 
   1   1  17       21.79        8.72      8.51 o 
   2   1  17      160.00      199.22     28.01 o 
   3   1  17       21.40       25.88     14.05 o 
   4   1  17      152.91      165.21     26.64 o 
   5   1  17       22.63       12.84     15.92 o 
   6   1  17       50.45       56.01     24.26 o 
   7   1  17        0.11        9.94     19.65 o 
  -9   2  17        6.10       27.59     25.26 o 
  -8   2  17       34.16       50.07     26.13 o 
  -7   2  17      169.52      256.63     36.87 o 
  -6   2  17        0.14       -5.15      9.91 o 
  -5   2  17       88.43       93.25     20.55 o 
  -4   2  17      407.78      390.64     31.14 o 
  -3   2  17     1598.31     1608.29     74.25 o 
  -2   2  17      300.01      299.80     30.13 o 
  -1   2  17       38.60       28.85     13.54 o 
   0   2  17       38.02       38.72     11.90 o 
   1   2  17      494.29      458.77     30.42 o 
   2   2  17       33.61        3.10     18.31 o 
   3   2  17       67.42       59.92     18.15 o 
   4   2  17        0.11       -6.88     11.83 o 
   5   2  17      134.85      153.18     26.79 o 
   6   2  17        0.38       -7.34     14.05 o 
   7   2  17        3.29      -25.98     25.98 o 
  -9   3  17       24.86        3.65     31.42 o 
  -8   3  17        0.04        8.91     19.66 o 
  -7   3  17       73.80       89.77     27.31 o 
  -6   3  17      297.93      294.10     40.52 o 
  -5   3  17       12.31       22.26     12.15 o 
  -4   3  17        0.25       -3.41     10.47 o 
  -3   3  17        3.05       -6.52     11.25 o 
  -2   3  17      280.24      277.88     29.20 o 
  -1   3  17      259.01      229.92     30.93 o 
   0   3  17      323.73      318.45     25.75 o 
   1   3  17      386.93      415.28     32.96 o 
   2   3  17       29.30       15.85     12.42 o 
   3   3  17       30.42       18.24     11.30 o 
   4   3  17       18.36       48.35     18.19 o 
   5   3  17       11.01       17.30     14.72 o 
   6   3  17        0.75       21.11     18.21 o 
   7   3  17       21.34       29.63     42.07 o 
  -9   4  17       63.30       19.03     44.31 o 
  -8   4  17        1.15       -2.58     37.15 o 
  -7   4  17        2.69        8.06     17.85 o 
  -6   4  17       32.08       14.29     18.87 o 
  -5   4  17       72.51       65.26     15.38 o 
  -4   4  17       35.53       25.75     13.22 o 
  -3   4  17       43.39       57.41     16.97 o 
  -2   4  17        0.07        6.79     10.49 o 
  -1   4  17        2.54       -0.62     11.18 o 
   0   4  17      344.92      425.74     34.58 o 
   1   4  17      383.17      410.56     26.59 o 
   2   4  17       31.87        8.84     10.45 o 
   3   4  17       27.92       24.29     14.60 o 
   4   4  17       10.04       -2.51     13.06 o 
   5   4  17      407.28      515.79     40.15 o 
   6   4  17        0.00       16.34     31.27 o 
  -9   5  17        5.65        2.00     43.56 o 
  -8   5  17       37.43       36.42     33.60 o 
  -7   5  17        2.64      -15.12     15.12 o 
  -6   5  17      166.79      181.94     35.70 o 
  -5   5  17        3.69       -2.43     13.98 o 
  -4   5  17       35.52       44.16     15.80 o 
  -3   5  17       27.33       21.78     12.60 o 
  -2   5  17      296.17      281.44     31.16 o 
  -1   5  17       25.21       21.79     16.64 o 
   0   5  17       33.74       26.84     12.66 o 
   1   5  17      325.50      332.68     26.07 o 
   2   5  17       20.97        2.24      9.79 o 
   3   5  17       51.82       40.62     14.16 o 
   4   5  17        3.97      -10.10     11.83 o 
   5   5  17        9.39       40.01     21.97 o 
   6   5  17       58.39       67.82     31.05 o 
  -8   6  17        1.12        7.42     22.18 o 
  -7   6  17        7.39       18.02     19.06 o 
  -6   6  17       14.80       27.05     18.08 o 
  -5   6  17       47.16       40.35     24.61 o 
  -4   6  17       21.51        4.10     11.50 o 
  -3   6  17       51.32       43.38     15.57 o 
  -2   6  17      151.94      174.38     26.81 o 
  -1   6  17       63.31       34.80     16.73 o 
   0   6  17      407.75      452.28     33.42 o 
   1   6  17        4.39       -6.83     11.57 o 
   2   6  17        1.93       15.39     11.43 o 
   3   6  17       47.97       46.75     15.72 o 
   4   6  17       35.67       47.46     19.00 o 
   5   6  17       77.11       79.94     28.93 o 
   6   6  17        4.50       -9.03     23.66 o 
  -8   7  17       65.71       42.39     30.22 o 
  -7   7  17       25.14       -0.96     26.55 o 
  -6   7  17       83.10       28.71     26.08 o 
  -5   7  17       15.21       -8.05     17.40 o 
  -4   7  17        0.15       -0.76     15.72 o 
  -3   7  17        0.60       -3.27     12.49 o 
  -2   7  17        1.86      -16.11     18.28 o 
  -1   7  17        5.97       10.94     16.85 o 
   0   7  17       44.68       47.54     16.77 o 
   1   7  17      197.79      266.60     29.98 o 
   2   7  17       29.93       18.29     15.82 o 
   3   7  17       12.19       33.33     16.48 o 
   4   7  17        4.34       11.22     19.81 o 
   5   7  17        3.26       17.20     21.61 o 
  -7   8  17       43.77       -4.21     18.75 o 
  -6   8  17       55.80       37.07     23.34 o 
  -5   8  17       29.71      -11.62     17.12 o 
  -4   8  17       13.57        7.55     16.73 o 
  -3   8  17        1.00       17.19     19.29 o 
  -2   8  17      247.32      190.01     39.54 o 
  -1   8  17      166.72      202.37     39.97 o 
   0   8  17      261.75      255.84     37.92 o 
   1   8  17       30.01       37.91     17.42 o 
   2   8  17       70.18       75.51     20.31 o 
   3   8  17        0.58       -7.68     14.38 o 
   4   8  17        1.34       19.37     21.12 o 
  -6   9  17       74.91       58.04     42.47 o 
  -5   9  17        2.75       17.70     33.97 o 
  -4   9  17        8.11        0.80     20.77 o 
  -3   9  17       51.26        1.79     19.20 o 
  -2   9  17        1.73      -12.87     12.87 o 
  -1   9  17       30.60       -0.29     15.59 o 
   0   9  17        0.50       -5.61     14.63 o 
   1   9  17       44.16       43.53     17.76 o 
   2   9  17       73.35       62.19     20.32 o 
   3   9  17       11.56       22.78     22.03 o 
  -4  10  17       77.27       47.08     74.29 o 
  -3  10  17       13.90        7.29     22.94 o 
  -2  10  17        6.92        7.39     20.98 o 
  -1  10  17        6.91      -17.87     17.87 o 
   0  10  17      108.28       28.11     53.65 o 
   1  10  17       17.57       33.68     16.07 o 
   2  10  17       27.13       -8.40     30.30 o 
  -8   0  18        2.56        4.90     32.37 o 
  -6   0  18       65.74       68.77     23.81 o 
  -4   0  18       49.07       31.52     17.43 o 
  -2   0  18      216.19      226.66     49.26 o 
   0   0  18      348.89      323.89     28.26 o 
   2   0  18      104.12      120.59     26.16 o 
   4   0  18      225.24      204.19     56.90 o 
   6   0  18        6.64       50.01     31.62 o 
  -9   1  18        4.92       28.74     27.49 o 
  -8   1  18        3.33        5.26     20.13 o 
  -7   1  18      128.29      180.09     28.64 o 
  -6   1  18       18.03        1.20     11.05 o 
  -5   1  18      299.87      315.43     26.20 o 
  -4   1  18      551.15      544.28     31.82 o 
  -3   1  18       85.70       76.86     15.17 o 
  -2   1  18       65.25       55.34     16.22 o 
  -1   1  18       82.54       72.17     18.83 o 
   0   1  18       32.44       14.63     11.43 o 
   1   1  18      184.70      194.38     31.26 o 
   2   1  18        9.24       -0.32     11.17 o 
   3   1  18       27.09       36.99     15.06 o 
   4   1  18      156.13      131.84     33.50 o 
   5   1  18       86.52       97.85     21.90 o 
   6   1  18        9.22        1.19     18.31 o 
  -9   2  18        0.24        0.35     38.87 o 
  -8   2  18       32.97       82.33     43.37 o 
  -7   2  18        9.38      -11.23     19.78 o 
  -6   2  18       65.90       57.88     23.27 o 
  -5   2  18        6.89       12.31     14.28 o 
  -4   2  18       68.56       68.08     17.68 o 
  -3   2  18       78.57       65.19     19.99 o 
  -2   2  18      609.49      706.38     55.51 o 
  -1   2  18       76.81       88.00     19.53 o 
   0   2  18      407.70      399.02     28.38 o 
   1   2  18       27.08       44.64     13.38 o 
   2   2  18       27.91       38.11     15.89 o 
   3   2  18       70.16       93.80     21.61 o 
   4   2  18      149.27      180.80     32.33 o 
   5   2  18       53.82       40.49     18.61 o 
   6   2  18        1.18      -14.15     14.15 o 
  -9   3  18        0.04        7.94     39.87 o 
  -8   3  18        0.87      -18.16     18.16 o 
  -7   3  18      176.58      225.11     71.57 o 
  -6   3  18       27.73       42.02     22.36 o 
  -5   3  18        5.64        6.73     12.62 o 
  -4   3  18       92.00       89.23     20.74 o 
  -3   3  18      165.39      140.44     33.09 o 
  -2   3  18      644.46      698.11     43.58 o 
  -1   3  18      808.83      785.60     46.79 o 
   0   3  18        0.03       -0.90      9.67 o 
   1   3  18        0.60       13.14     10.15 o 
   2   3  18        4.87       16.93     14.12 o 
   3   3  18      115.52      152.40     27.67 o 
   4   3  18       40.73       34.08     23.28 o 
   5   3  18        3.69       20.35     15.60 o 
   6   3  18       98.85      168.00     38.57 o 
  -9   4  18       35.41      -14.54     41.32 o 
  -8   4  18      212.51      101.64    116.88 o 
  -7   4  18       22.40       37.30     20.24 o 
  -6   4  18       87.00       82.18     25.61 o 
  -5   4  18       15.35       31.02     13.67 o 
  -4   4  18        0.01        0.04     11.53 o 
  -3   4  18      166.83      181.62     38.99 o 
  -2   4  18      122.45      119.15     23.75 o 
  -1   4  18       53.87       64.24     19.45 o 
   0   4  18      117.61      126.54     18.13 o 
   1   4  18       78.66       83.26     15.48 o 
   2   4  18       35.00       19.85     14.63 o 
   3   4  18       21.12       22.15     15.26 o 
   4   4  18        9.96       -2.93     13.88 o 
   5   4  18        0.06       -1.62     14.32 o 
   6   4  18       26.10      -14.14     36.57 o 
  -8   5  18        0.73       14.71     20.69 o 
  -7   5  18       26.13        9.86     16.84 o 
  -6   5  18        3.04      -15.88     15.88 o 
  -5   5  18        3.87       23.14     19.73 o 
  -4   5  18      414.58      370.92     33.31 o 
  -3   5  18       32.18       14.36     14.53 o 
  -2   5  18      154.98      220.41     31.52 o 
  -1   5  18      351.65      383.65     35.11 o 
   0   5  18       74.36       70.89     14.58 o 
   1   5  18      102.17      116.59     18.05 o 
   2   5  18      193.63      153.10     23.10 o 
   3   5  18      827.64      857.60     67.42 o 
   4   5  18       15.87        3.65     16.67 o 
   5   5  18      144.79      232.36     67.60 o 
  -8   6  18      154.98      181.57    190.75 o 
  -7   6  18        0.15       12.16     18.66 o 
  -6   6  18        0.50      -16.91     43.42 o 
  -5   6  18       34.05       49.93     25.48 o 
  -4   6  18        1.03       -7.28     12.13 o 
  -3   6  18      115.82      113.85     22.48 o 
  -2   6  18        0.10       22.26     14.35 o 
  -1   6  18       50.79       51.93     18.74 o 
   0   6  18       63.68       63.09     16.15 o 
   1   6  18      139.28      182.12     22.58 o 
   2   6  18       17.36        9.95     12.09 o 
   3   6  18        0.03        8.42     14.53 o 
   4   6  18       57.88       59.28     21.83 o 
   5   6  18        7.89        3.47     19.83 o 
  -7   7  18       49.32        7.88     53.16 o 
  -6   7  18       47.84       65.44     29.37 o 
  -5   7  18       14.78       18.49     27.68 o 
  -4   7  18        7.35        3.79     16.76 o 
  -3   7  18      195.50      174.44     35.96 o 
  -2   7  18      188.07      173.83     28.82 o 
  -1   7  18       27.91       45.12     20.73 o 
   0   7  18       56.84       68.73     16.36 o 
   1   7  18       15.93       -0.36     17.60 o 
   2   7  18       57.26       67.47     19.67 o 
   3   7  18        0.22      -13.57     13.75 o 
   4   7  18       19.68       14.16     21.28 o 
  -6   8  18       10.47       12.41     22.19 o 
  -5   8  18       37.33       43.23     38.07 o 
  -4   8  18       39.72       22.21     20.22 o 
  -3   8  18       16.44       -6.36     13.84 o 
  -2   8  18       52.36       -5.65     16.42 o 
  -1   8  18       12.58       24.51     22.25 o 
   0   8  18        8.93       -0.45     12.73 o 
   1   8  18       25.89       28.70     14.46 o 
   2   8  18        5.08       -5.62     18.15 o 
   3   8  18        8.45       21.87     17.42 o 
  -5   9  18        5.53       14.03     22.35 o 
  -4   9  18        8.09       -6.95     29.70 o 
  -3   9  18       20.21        4.81     21.86 o 
  -2   9  18        6.33      -14.24     19.87 o 
  -1   9  18       24.09      -11.09     22.78 o 
   0   9  18        0.21       -6.29     13.38 o 
   1   9  18        6.67       -4.86     14.42 o 
   2   9  18        2.34       -7.20     17.64 o 
  -3  10  18        9.06      -20.55     20.55 o 
  -2  10  18        7.36       -3.24     22.37 o 
  -1  10  18        0.31        9.97     19.55 o 
   0  10  18        8.17       14.24     16.04 o 
  -9   0  19      170.37      362.71     81.03 o 
  -7   0  19       32.87       71.19     38.72 o 
  -5   0  19      310.61      372.53     39.65 o 
  -3   0  19      476.27      537.76     46.26 o 
  -1   0  19      418.35      440.35     65.15 o 
   1   0  19       21.49       20.23     25.83 o 
   3   0  19        0.45      -19.53     19.53 o 
   5   0  19      214.17      198.69     55.06 o 
  -9   1  19       33.16       30.37     24.20 o 
  -8   1  19        0.78       -2.64     20.66 o 
  -7   1  19        6.24       -3.01     14.77 o 
  -6   1  19        3.63       23.61     14.22 o 
  -5   1  19       58.36       72.95     18.29 o 
  -4   1  19      244.26      258.20     29.94 o 
  -3   1  19       70.83       83.24     26.67 o 
  -2   1  19      356.22      401.03     33.39 o 
  -1   1  19      264.72      267.89     32.22 o 
   0   1  19      148.17      179.43     22.00 o 
   1   1  19        2.32       -3.73     11.17 o 
   2   1  19        2.23       -5.24     11.74 o 
   3   1  19       54.46       72.10     22.68 o 
   4   1  19        0.46       21.41     17.36 o 
   5   1  19        6.12       -1.99     16.39 o 
   6   1  19       63.45       98.78     32.80 o 
  -9   2  19        2.68       12.19     38.57 o 
  -8   2  19        2.54        3.65     26.73 o 
  -7   2  19      182.48      251.25     49.98 o 
  -6   2  19        6.26       21.40     23.51 o 
  -5   2  19      111.91      224.92     35.98 o 
  -4   2  19      107.97      100.26     20.67 o 
  -3   2  19       16.89       28.45     15.17 o 
  -2   2  19      189.06      207.24     28.57 o 
  -1   2  19      243.45      299.93     33.02 o 
   0   2  19        0.02       -8.83      8.84 o 
   1   2  19       61.39       63.20     15.60 o 
   2   2  19       32.47       48.83     17.12 o 
   3   2  19       45.60       61.86     18.27 o 
   4   2  19        0.09        4.08     14.47 o 
   5   2  19      265.41      338.12     51.13 o 
   6   2  19        2.76        9.49     20.44 o 
  -8   3  19        0.15       30.63     36.12 o 
  -7   3  19        5.37      -11.84     23.03 o 
  -6   3  19       30.89       45.60     24.34 o 
  -5   3  19       24.58       53.72     18.07 o 
  -4   3  19      159.74      175.60     27.58 o 
  -3   3  19        8.04       15.95     12.34 o 
  -2   3  19        0.43        0.26     11.42 o 
  -1   3  19      166.80      236.34     38.48 o 
   0   3  19       38.25       42.64     14.39 o 
   1   3  19       23.35       44.70     13.92 o 
   2   3  19       24.97        8.19     15.88 o 
   3   3  19      280.47      300.48     40.62 o 
   4   3  19       25.25       18.83     17.30 o 
   5   3  19       44.80       24.32     23.48 o 
   6   3  19      152.45      164.31     60.35 o 
  -8   4  19        2.92      -27.63     32.65 o 
  -7   4  19       25.07       30.92     34.55 o 
  -6   4  19       41.18       23.51     21.15 o 
  -5   4  19        4.21        6.45     17.80 o 
  -4   4  19       12.55      -11.74     11.74 o 
  -3   4  19       12.59        5.91     11.80 o 
  -2   4  19      208.53      206.94     29.02 o 
  -1   4  19       78.68       77.75     28.78 o 
   0   4  19      113.56       92.84     19.65 o 
   1   4  19      180.47      226.75     27.85 o 
   2   4  19        0.02       -6.91     12.99 o 
   3   4  19       15.66       36.12     17.15 o 
   4   4  19      181.69      171.31     38.83 o 
   5   4  19      116.00       46.66     41.04 o 
  -8   5  19       24.47       53.72     28.50 o 
  -7   5  19       63.89       45.03     72.37 o 
  -6   5  19       34.31       18.16     18.13 o 
  -5   5  19       30.14       34.27     21.01 o 
  -4   5  19       63.14       76.68     19.50 o 
  -3   5  19       63.45       81.45     20.00 o 
  -2   5  19      241.04      262.00     32.48 o 
  -1   5  19        4.38        5.63     13.88 o 
   0   5  19       14.94       10.77     14.75 o 
   1   5  19       11.78       -8.33     11.38 o 
   2   5  19       11.51       29.78     22.99 o 
   3   5  19       15.11       10.13     12.87 o 
   4   5  19       80.55       57.70     33.24 o 
   5   5  19        4.23        9.64     32.67 o 
  -7   6  19       25.07       35.73     27.13 o 
  -6   6  19        6.22       15.21     19.33 o 
  -5   6  19        6.91       29.51     19.90 o 
  -4   6  19        0.01       12.85     17.25 o 
  -3   6  19       73.80      110.65     23.41 o 
  -2   6  19       32.80        8.50     13.11 o 
  -1   6  19        9.59        9.43     15.57 o 
   0   6  19      195.36      226.21     31.40 o 
   1   6  19       62.51       73.27     15.76 o 
   2   6  19      100.59      162.06     24.21 o 
   3   6  19        2.29      -17.94     17.94 o 
   4   6  19        8.34       25.33     22.65 o 
  -6   7  19       52.43       49.61     38.07 o 
  -5   7  19        8.25        0.32     24.68 o 
  -4   7  19       76.94       34.41     50.76 o 
  -3   7  19        6.28      -12.30     12.30 o 
  -2   7  19        4.07        7.45     15.25 o 
  -1   7  19       89.95       47.03     43.02 o 
   0   7  19        1.29       12.79     11.68 o 
   1   7  19       31.12       26.52     15.50 o 
   2   7  19        4.78       14.42     15.57 o 
   3   7  19        2.81       23.88     17.20 o 
   4   7  19        0.78       23.56     23.37 o 
  -6   8  19       30.17      -12.94     33.67 o 
  -5   8  19        0.13        1.37     23.81 o 
  -4   8  19        2.41       23.46     22.12 o 
  -3   8  19        2.59       -2.55     23.47 o 
  -2   8  19       18.60       19.54     21.40 o 
  -1   8  19        2.39        3.35     26.68 o 
   0   8  19      133.13      111.89     46.64 o 
   1   8  19       38.68       57.69     17.21 o 
   2   8  19       36.00       35.97     21.88 o 
   3   8  19        4.98      -12.56     17.44 o 
  -4   9  19        0.00      -31.45     31.45 o 
  -3   9  19       65.71       -8.71     22.48 o 
  -2   9  19        0.76      -14.66     22.10 o 
  -1   9  19        9.49        1.02     20.70 o 
   0   9  19        4.41      -12.18     15.31 o 
   1   9  19        0.14      -11.98     18.97 o 
  -8   0  20      185.06      288.42     70.24 o 
  -6   0  20       19.01       13.35     18.68 o 
  -4   0  20      360.20      399.88     62.60 o 
  -2   0  20      190.57      201.74     50.31 o 
   0   0  20       28.00       64.40     31.07 o 
   2   0  20       43.81       69.04     40.97 o 
   4   0  20       94.27      117.86     47.16 o 
  -8   1  20        7.56       34.52     31.32 o 
  -7   1  20       92.85      122.80     31.95 o 
  -6   1  20       24.33       13.62     13.93 o 
  -5   1  20      117.43      148.64     26.17 o 
  -4   1  20       14.70       35.72     14.07 o 
  -3   1  20      364.41      375.72     38.94 o 
  -2   1  20        2.20        5.55     10.97 o 
  -1   1  20      254.95      197.05     28.01 o 
   0   1  20      179.88      162.85     27.08 o 
   1   1  20       10.97       17.52     13.29 o 
   2   1  20       34.83       24.91     20.93 o 
   3   1  20      458.33      443.90     65.12 o 
   4   1  20       16.86       15.64     17.63 o 
   5   1  20       65.47       82.87     27.29 o 
  -8   2  20       94.07       43.61     47.41 o 
  -7   2  20        0.44      -20.44     20.44 o 
  -6   2  20        1.29      -16.40     16.40 o 
  -5   2  20        1.29       -4.10     22.61 o 
  -4   2  20       56.68       50.50     17.86 o 
  -3   2  20       15.10       35.72     14.53 o 
  -2   2  20      199.26      190.45     27.78 o 
  -1   2  20        5.58       -2.62     11.41 o 
   0   2  20       62.96       73.70     16.54 o 
   1   2  20       29.87       17.69     11.94 o 
   2   2  20       59.20       58.77     19.61 o 
   3   2  20        1.73       18.82     14.42 o 
   4   2  20      149.65      247.68     42.57 o 
   5   2  20       25.14       45.14     24.47 o 
  -8   3  20       34.06      107.46     48.81 o 
  -7   3  20       18.71        5.44     20.70 o 
  -6   3  20       19.67       35.71     22.70 o 
  -5   3  20        3.68      -12.02     12.02 o 
  -4   3  20       12.15       27.32     15.01 o 
  -3   3  20        0.34       -8.29     11.18 o 
  -2   3  20      165.69      105.08     23.03 o 
  -1   3  20       63.99       57.09     18.16 o 
   0   3  20       19.00        8.96     11.83 o 
   1   3  20      204.30      278.99     29.33 o 
   2   3  20       18.13       23.19     21.03 o 
   3   3  20      193.23      255.04     50.21 o 
   4   3  20       31.61       28.40     22.26 o 
   5   3  20       38.63       49.51     21.20 o 
  -8   4  20      130.62      222.03     55.28 o 
  -7   4  20        0.00       -9.65     19.73 o 
  -6   4  20       36.51       91.67     46.64 o 
  -5   4  20       46.48       21.88     24.11 o 
  -4   4  20      149.04      168.02     27.09 o 
  -3   4  20        5.35       -3.13     13.98 o 
  -2   4  20        5.91       -5.55     12.08 o 
  -1   4  20      303.25      300.31     37.77 o 
   0   4  20       10.43       15.79     13.43 o 
   1   4  20       70.56       61.27     16.81 o 
   2   4  20      188.78      148.94     27.84 o 
   3   4  20      129.51       54.84     32.37 o 
   4   4  20       24.96        9.62     16.61 o 
   5   4  20        0.37       12.42     20.28 o 
  -7   5  20        0.01       -0.93     20.75 o 
  -6   5  20      155.94      100.36    119.95 o 
  -5   5  20        1.17        6.18     18.24 o 
  -4   5  20        0.27        1.39     13.03 o 
  -3   5  20        0.87       21.98     13.74 o 
  -2   5  20       15.30       37.85     16.16 o 
  -1   5  20       76.64       74.89     21.06 o 
   0   5  20       67.48       52.18     17.21 o 
   1   5  20       48.14       42.86     15.07 o 
   2   5  20       86.85       77.05     27.56 o 
   3   5  20       98.84       59.61     45.46 o 
   4   5  20        0.16      -15.07     15.07 o 
  -7   6  20        9.64        8.70     22.66 o 
  -6   6  20       69.28       23.53     34.67 o 
  -5   6  20        8.36       12.98     20.93 o 
  -4   6  20       65.47       56.45     65.82 o 
  -3   6  20       18.54       13.88     18.97 o 
  -2   6  20       28.63       14.59     15.86 o 
  -1   6  20      145.65      247.21     42.34 o 
   0   6  20       87.50       77.02     18.92 o 
   1   6  20       58.40       56.80     17.21 o 
   2   6  20       73.37       94.05     22.83 o 
   3   6  20        7.84       37.32     21.25 o 
   4   6  20        4.42        3.85     33.32 o 
  -6   7  20       19.62       16.50     30.60 o 
  -5   7  20        0.02       16.18     32.85 o 
  -4   7  20        0.95       33.10     26.83 o 
  -3   7  20       21.10       11.38     18.90 o 
  -2   7  20       75.95       -3.23     23.86 o 
  -1   7  20       13.25        4.37     15.80 o 
   0   7  20      403.02      500.64     38.52 o 
   1   7  20       21.94       25.86     15.95 o 
   2   7  20       13.90        4.22     23.84 o 
   3   7  20        8.40       31.58     26.93 o 
  -5   8  20        2.03      -18.36     21.58 o 
  -4   8  20       36.88       26.69     24.29 o 
  -3   8  20        4.90        6.95     26.34 o 
  -2   8  20        3.12        3.01     22.34 o 
  -1   8  20       85.60       33.13     24.03 o 
   0   8  20       48.33       16.57     28.06 o 
   1   8  20        1.15       -9.00     15.02 o 
   2   8  20        0.22       -3.15     20.12 o 
  -2   9  20       73.34       10.70     29.83 o 
  -1   9  20        0.34       22.29     25.34 o 
  -5   0  21       20.48       63.10     29.48 o 
  -3   0  21        0.16       -4.95     21.18 o 
  -1   0  21       10.86      -14.19     17.44 o 
   1   0  21        4.79       38.32     30.98 o 
   3   0  21       70.91        7.69     25.33 o 
   5   0  21       47.36      -11.04     37.87 o 
  -8   1  21       68.21      118.55     51.76 o 
  -7   1  21       82.31       99.84     31.02 o 
  -6   1  21       10.31        4.01     28.08 o 
  -5   1  21        6.99       11.85     13.68 o 
  -4   1  21       42.59       43.97     18.20 o 
  -3   1  21        1.98      -11.40     11.40 o 
  -2   1  21      388.37      388.44     43.93 o 
  -1   1  21       27.21       23.52     14.68 o 
   0   1  21       80.36       84.83     27.68 o 
   1   1  21       20.66       -0.36     16.52 o 
   2   1  21       59.73       22.02     24.31 o 
   3   1  21        3.62       22.97     15.39 o 
   4   1  21        1.27        2.53     21.01 o 
   5   1  21       51.54       64.02     30.52 o 
  -8   2  21       25.62       58.65     49.51 o 
  -7   2  21        0.61      -20.85     20.85 o 
  -6   2  21        7.73       12.55     19.90 o 
  -5   2  21        7.71        7.99     14.14 o 
  -4   2  21        0.01       23.62     13.95 o 
  -3   2  21        8.63      -12.12     12.12 o 
  -2   2  21       49.96       36.32     16.73 o 
  -1   2  21       31.93       34.38     20.39 o 
   0   2  21        8.70       -3.40     11.09 o 
   1   2  21      214.08      249.17     42.56 o 
   2   2  21       51.69       30.56     16.91 o 
   3   2  21       21.85        1.58     26.75 o 
   4   2  21        5.12      -20.78     20.87 o 
  -7   3  21        0.00        7.63     23.28 o 
  -6   3  21        8.35       44.74     23.40 o 
  -5   3  21      110.99      130.11     26.00 o 
  -4   3  21       43.56       49.40     16.78 o 
  -3   3  21       45.94       36.77     15.44 o 
  -2   3  21      225.52      219.52     32.65 o 
  -1   3  21      134.65      130.01     25.50 o 
   0   3  21      187.09      208.12     26.88 o 
   1   3  21        2.71      -10.49     11.65 o 
   2   3  21      112.32       70.31     47.35 o 
   3   3  21       14.57       24.30     17.02 o 
   4   3  21       10.98       10.88     18.50 o 
  -7   4  21        9.32        7.25     23.38 o 
  -6   4  21        0.03       17.83     33.02 o 
  -5   4  21        0.45       11.51     20.35 o 
  -4   4  21        7.92       37.04     14.73 o 
  -3   4  21      178.97      183.03     29.79 o 
  -2   4  21      233.85      260.19     40.17 o 
  -1   4  21      180.04      183.97     36.82 o 
   0   4  21      140.43      173.22     31.80 o 
   1   4  21      141.68      145.89     29.83 o 
   2   4  21        0.02       -2.41     13.84 o 
   3   4  21       11.52       12.58     16.14 o 
   4   4  21      104.69       99.96     45.43 o 
  -7   5  21       17.46       35.76     26.95 o 
  -6   5  21       41.99       17.36     26.63 o 
  -5   5  21        0.14        9.52     24.85 o 
  -4   5  21        7.11       19.61     16.06 o 
  -3   5  21       75.45      114.47     22.98 o 
  -2   5  21      162.39      236.62     41.96 o 
  -1   5  21       40.84       31.50     20.61 o 
   0   5  21       10.25       15.75     13.24 o 
   1   5  21       25.71       23.77     24.27 o 
   2   5  21        0.50      -18.90     18.90 o 
   3   5  21        8.63       12.45     19.22 o 
  -6   6  21       74.16       96.00     85.93 o 
  -5   6  21        8.62        4.26     28.20 o 
  -4   6  21        8.44      -11.38     23.59 o 
  -3   6  21        8.07       25.00     18.19 o 
  -2   6  21      103.26       59.63     34.41 o 
  -1   6  21      105.31       45.62     55.78 o 
   0   6  21        5.35        5.13     12.94 o 
   1   6  21       16.63        0.51     14.54 o 
   2   6  21        3.22        3.75     19.15 o 
   3   6  21        0.60       16.65     20.70 o 
  -5   7  21       54.55       28.41     32.37 o 
  -4   7  21       37.00       36.15     28.27 o 
  -3   7  21       18.92       52.59     26.48 o 
  -2   7  21      220.16       70.46     63.96 o 
  -1   7  21       14.89        5.03     15.17 o 
   0   7  21       26.16      -14.24     18.10 o 
   1   7  21       22.39       21.64     16.81 o 
   2   7  21        1.85      -13.39     26.02 o 
  -3   8  21        0.25      -15.00     27.88 o 
  -2   8  21        1.13       -2.54     23.66 o 
  -1   8  21      180.97      105.81     51.35 o 
   0   8  21        0.93       -3.86     24.19 o 
  -6   0  22      142.36      194.99     50.31 o 
  -4   0  22        6.65       51.91     24.83 o 
  -2   0  22       60.69       45.01     28.23 o 
   0   0  22        2.55       -8.09     19.18 o 
   2   0  22       23.18       15.24     20.23 o 
   4   0  22       13.42      -20.38     32.47 o 
  -6   1  22       34.73       16.54     20.43 o 
  -5   1  22      109.81      196.11     35.92 o 
  -4   1  22       15.58       16.51     14.85 o 
  -3   1  22       85.63       90.57     27.50 o 
  -2   1  22       68.15       72.81     36.40 o 
  -1   1  22      192.29      168.68     45.76 o 
   0   1  22       15.12       24.63     18.77 o 
   1   1  22       14.84      -14.54     14.54 o 
   2   1  22        1.04        0.90     19.88 o 
   3   1  22       11.76       -2.75     20.64 o 
   4   1  22        0.22       -8.88     24.66 o 
  -7   2  22       14.20        8.14     62.40 o 
  -6   2  22      251.60      381.86     52.06 o 
  -5   2  22        0.04       21.23     16.75 o 
  -4   2  22       56.38       82.84     21.67 o 
  -3   2  22       12.48       -2.53     13.27 o 
  -2   2  22      399.31      424.62     38.42 o 
  -1   2  22       57.66       79.24     22.25 o 
   0   2  22       24.01       30.32     13.94 o 
   1   2  22       81.76       21.85     26.50 o 
   2   2  22        1.75      -14.22     14.22 o 
   3   2  22       73.16        7.03     20.19 o 
   4   2  22       67.84       69.23     36.67 o 
  -7   3  22       22.51       45.21     27.43 o 
  -6   3  22        4.99       15.55     17.98 o 
  -5   3  22       66.14       75.11     20.48 o 
  -4   3  22       22.12        5.54     14.71 o 
  -3   3  22       27.79       45.62     19.32 o 
  -2   3  22        0.35      -12.46     12.46 o 
  -1   3  22       32.29       21.78     14.17 o 
   0   3  22      108.05      147.98     28.90 o 
   1   3  22        6.09        5.38     14.03 o 
   2   3  22        0.00       11.31     16.93 o 
   3   3  22       22.33       28.35     20.54 o 
  -6   4  22        0.16       13.31     24.21 o 
  -5   4  22       18.89      -11.27     18.54 o 
  -4   4  22       15.72       16.26     31.79 o 
  -3   4  22        5.94      -10.22     20.06 o 
  -2   4  22       30.54       15.07     16.34 o 
  -1   4  22        5.80       -2.94     11.84 o 
   0   4  22       27.67       35.82     13.65 o 
   1   4  22       48.47       16.28     26.21 o 
   2   4  22       32.43       19.52     18.16 o 
   3   4  22       11.30       26.82     21.46 o 
  -6   5  22        4.36       30.25     24.74 o 
  -5   5  22       14.37       24.47     24.63 o 
  -4   5  22        9.80       46.03     16.14 o 
  -3   5  22       13.36       42.51     15.89 o 
  -2   5  22        2.96      -16.73     16.73 o 
  -1   5  22        3.67       -2.47     17.15 o 
   0   5  22        2.77       -7.23     12.74 o 
   1   5  22        0.06       -9.15     13.22 o 
   2   5  22       24.61       53.87     22.63 o 
  -5   6  22        0.59      -21.25     22.60 o 
  -4   6  22      223.69      317.42     54.06 o 
  -3   6  22        0.21       -1.73     18.90 o 
  -2   6  22        1.21       13.78     15.84 o 
  -1   6  22       60.66       56.99     23.80 o 
   0   6  22        2.00       13.29     16.19 o 
   1   6  22       11.20       28.54     17.21 o 
  -3   7  22       17.91       26.29     23.63 o 
  -2   7  22       52.02        8.04     39.80 o 
  -1   7  22        0.97       32.78     17.27 o 
   0   7  22        3.22      -15.27     15.27 o 
  -5   0  23       31.10       32.27     29.73 o 
  -3   0  23       96.08      111.41     41.77 o 
  -1   0  23       51.42        4.90     23.53 o 
   1   0  23       21.37       -1.55     27.28 o 
   3   0  23        1.07      -17.59     31.07 o 
  -6   1  23       10.91        5.60     23.78 o 
  -5   1  23        0.99      -16.76     16.76 o 
  -4   1  23        2.29      -10.50     16.57 o 
  -3   1  23       31.82       25.32     17.24 o 
  -2   1  23       11.99       17.17     17.94 o 
  -1   1  23       25.67        8.61     17.59 o 
   0   1  23       36.47       -2.21     30.40 o 
   1   1  23       28.08        9.27     20.36 o 
   2   1  23       31.63       14.48     21.60 o 
   3   1  23        0.05        4.60     23.31 o 
  -6   2  23        3.00        0.73     19.64 o 
  -5   2  23       59.98       97.64     23.79 o 
  -4   2  23       16.88       55.20     20.44 o 
  -3   2  23        0.11      -13.61     17.41 o 
  -2   2  23       46.05       36.05     20.35 o 
  -1   2  23       92.40      108.09     27.80 o 
   0   2  23       60.07       37.25     54.26 o 
   1   2  23       11.29        4.65     18.51 o 
   2   2  23        8.72       -0.12     21.92 o 
   3   2  23       40.97       16.75     24.26 o 
  -6   3  23       77.15      110.22     40.04 o 
  -5   3  23        4.28       -6.15     14.79 o 
  -4   3  23        0.91      -12.62     14.34 o 
  -3   3  23       55.06       66.08     24.52 o 
  -2   3  23        1.41        1.30     15.25 o 
  -1   3  23       56.81       45.09     26.52 o 
   0   3  23      490.92      498.86     91.63 o 
   1   3  23       40.25       57.17     23.68 o 
   2   3  23      196.48       -2.25     22.42 o 
  -5   4  23        1.20       31.28     25.09 o 
  -4   4  23       51.78       65.23     27.83 o 
  -3   4  23       65.20       73.09     21.65 o 
  -2   4  23       45.49       35.86     23.41 o 
  -1   4  23       30.10       27.54     15.37 o 
   0   4  23        3.58       -4.76     13.34 o 
   1   4  23       16.19       11.84     17.53 o 
   2   4  23       10.45       -9.29     17.49 o 
  -5   5  23       11.01      -27.33     36.60 o 
  -4   5  23        0.16       29.57     18.90 o 
  -3   5  23       52.88       59.51     21.83 o 
  -2   5  23        2.71      -15.26     15.26 o 
  -1   5  23        0.19       -9.71     13.73 o 
   0   5  23        0.97       13.82     15.48 o 
   1   5  23       20.63       49.90     23.68 o 
  -3   6  23       31.68       75.62     22.42 o 
  -2   6  23       89.31       83.35     60.06 o 
  -1   6  23        2.27        5.53     15.45 o 
   0   6  23        3.08       13.75     16.02 o 
  -6   0  24       17.16      -11.59     25.93 o 
  -4   0  24       15.44       19.48     29.28 o 
  -2   0  24      219.91      243.00     61.35 o 
   0   0  24       22.29       72.29     33.07 o 
   2   0  24       72.55      -14.09     30.68 o 
  -5   1  24        5.61       18.70     19.38 o 
  -4   1  24       24.60       49.81     39.57 o 
  -3   1  24      205.57      294.62     52.98 o 
  -2   1  24        6.76       10.14     27.33 o 
  -1   1  24        9.88        3.86     32.60 o 
   0   1  24        0.03      -14.31     25.88 o 
   1   1  24        6.93       -8.44     20.99 o 
   2   1  24        5.13       13.40     23.50 o 
  -5   2  24        2.75       20.40     19.71 o 
  -4   2  24       50.29       57.37     27.33 o 
  -3   2  24        5.02      -19.01     24.18 o 
  -2   2  24      118.68      107.65     31.47 o 
  -1   2  24        6.07       -1.96     16.80 o 
   0   2  24      204.23      125.73    145.66 o 
   1   2  24       65.65       37.28     36.62 o 
   2   2  24        3.78      -15.19     23.88 o 
  -5   3  24       24.77       44.87     27.70 o 
  -4   3  24       28.55       14.89     15.89 o 
  -3   3  24      115.26      145.08     40.22 o 
  -2   3  24        4.30       21.32     19.03 o 
  -1   3  24       17.94       51.42     37.05 o 
   0   3  24       51.31        7.95     21.64 o 
   1   3  24        0.01        7.31     22.15 o 
  -4   4  24        2.06       22.98     17.96 o 
  -3   4  24        0.67      -15.12     15.12 o 
  -2   4  24        8.59      -15.70     15.70 o 
  -1   4  24        0.12        4.54     14.51 o 
   0   4  24       79.03       39.72     35.33 o 
  -3   5  24        0.04       26.68     40.82 o 
  -2   5  24        0.24       -1.65     18.99 o 
  -1   5  24      113.43      121.88     47.22 o 
  -3   0  25      126.09      221.72     56.35 o 
  -1   0  25        4.86       34.32     29.83 o 
  -4   1  25      273.60      455.48     73.27 o 
  -3   1  25        4.97       37.54     19.89 o 
  -2   1  25        0.65        2.42     16.55 o 
  -1   1  25       11.60       -0.60     18.86 o 
   0   1  25       23.77        7.43     24.07 o 
  -4   2  25        4.24       -5.89     36.05 o 
  -3   2  25       46.95       44.25     26.50 o 
  -2   2  25       33.90       34.65     24.51 o 
  -1   2  25      128.67      141.11     36.43 o 
   0   2  25       15.49       17.96     21.63 o 
  -3   3  25       34.40       74.02     47.69 o 
  -2   3  25       10.88       15.80     20.25 o 
  -1   3  25        2.41        7.51     20.59 o 
                                                 
